# Supplementary material for: Paradoxical Role of AT-rich Interactive Domain 1A in Restraining Pancreatic Carcinogenesis
Source: Cancers (Basel). 2020 Sep 21;12(9):2695. doi: 10.3390/cancers12092695 (PMC7564752; doi:10.3390/cancers12092695)
Supplement: Supplementary file 1 [file cancers-12-02695-s001.zip]

Archive with 3 entries (2 files):
- cancers-908833-supplemental-final/
- cancers-908833-supplemental-final/Cancers-908833 - supplementary .pdf
- cancers-908833-supplemental-final/Table S2-S3.xls
