# Supplementary material for: Paradoxical Role of AT-rich Interactive Domain 1A in Restraining Pancreatic Carcinogenesis
Source: Cancers (Basel). 2020 Sep 21;12(9):2695. doi: 10.3390/cancers12092695 (PMC7564752; doi:10.3390/cancers12092695)
Supplement: Supplementary file 1 [file cancers-12-02695-s001.zip › cancers-908833-supplemental-final/Table S2-S3.xls]

## Sheet: Table S2
	Table S2: RNA sequencing (RNA-Seq) on “KAC-P” and “KC” cells.
ensembl_gene_id	Gene_Name	Chromosome_Name	Start_Position	End_Position	BaseMean	log2FoldChange	lfcSE	Stat	pvalue	padj	SG10 "KAC-1"	SG11 "KAC-2"	SG12 "KAC-3"	SG1 "KC-1"	SG2 "KC-2"	SG3 "KC-3"	norm_SG10 "KAC-1"	norm_SG11 "KAC-2"	norm_SG12 "KAC-3"	norm_SG1 "KC-1"	norm_SG2 "KC-2"	norm_SG3 "KC-3"
ENSMUSG00000086503	Xist	X	103460375	103483217	6921.52	12.4128	0.513585	-24.169	4.71339e-129	4.27197e-126	13834	12278	14549	1	0	3	13632.7	14055	13837.7	1.01265	0	2.7692
ENSMUSG00000027204	Fbn1	2	125300594	125507993	3706.16	11.9776	0.588579	-20.35	4.64034e-92	1.63953e-89	8153	6202	7466	2	0	0	8034.38	7099.6	7100.96	2.0253	0	0
ENSMUSG00000029661	Col1a2	6	4504814	4541544	2495.13	11.9667	0.712148	-16.8037	2.29377e-63	3.70666e-61	6830	3629	4296	0	0	0	6730.63	4154.22	4085.95	0	0	0
ENSMUSG00000024868	Dkk1	19	30545863	30549665	1361.31	11.2435	0.723851	-15.5329	2.07889e-54	2.62645e-52	3392	2143	2494	0	0	0	3342.65	2453.15	2372.06	0	0	0
ENSMUSG00000032769	Trpa1	1	14872648	14918862	1177.22	11.0905	0.724225	-15.3136	6.20328e-53	7.34736e-51	2110	2182	2614	0	0	0	2079.3	2497.8	2486.19	0	0	0
ENSMUSG00000070691	Runx3	4	135120652	135177990	2497.5	11.0248	0.52598	-20.9606	1.50276e-97	6.66521e-95	5010	4359	5314	0	3	1	4937.11	4989.87	5054.18	0	2.89006	0.923065
ENSMUSG00000024529	Lox	18	52516069	52529867	1121.96	10.8031	0.754413	-14.3199	1.64255e-46	1.4033e-44	3765	1360	1540	0	0	0	3710.22	1556.83	1464.7	0	0	0
ENSMUSG00000035775	Krt20	11	99428403	99438150	7067.17	10.7712	0.328898	-32.7493	3.10603e-235	2.15828e-231	15340	11959	14274	6	10	5	15116.8	13689.8	13576.1	6.07589	9.63354	4.61533
ENSMUSG00000031375	Bgn	X	73483602	73495933	36697.9	10.7614	0.752519	-14.3005	2.17144e-46	1.82523e-44	97403	54084	65455	3	27	7	95985.9	61911.5	62254.7	3.03795	26.0106	6.46146
ENSMUSG00000025701	Alox5	6	116410077	116461178	719.592	10.4323	0.744624	-14.0101	1.35131e-44	1.07108e-42	1140	1382	1695	0	0	0	1123.41	1582.01	1612.13	0	0	0
ENSMUSG00000054675	Tmem119	5	113793729	113800516	645.518	10.3244	0.744403	-13.8693	9.71809e-44	7.39355e-42	1486	1049	1270	0	0	0	1464.38	1200.82	1207.91	0	0	0
ENSMUSG00000074607	Tox2	2	163203125	163324170	695.799	10.2805	0.760026	-13.5265	1.09028e-41	7.70441e-40	2132	901	1096	0	0	0	2100.98	1031.4	1042.41	0	0	0
ENSMUSG00000032473	Cldn18	9	99689461	99717267	11989.5	10.152	0.285002	-35.6209	6.65849e-278	1.38803e-273	27732	19589	23266	15	30	13	27328.5	22424.1	22128.4	15.1897	28.9006	11.9998
ENSMUSG00000024420	Zfp521	18	13687013	13972733	612.363	9.85788	0.681698	-14.4608	2.14417e-47	1.92661e-45	1003	1168	1417	1	0	0	988.408	1337.04	1347.72	1.01265	0	0
ENSMUSG00000050447	Lypd6	2	50066429	50193569	584.288	9.83296	0.676552	-14.5339	7.3855e-48	6.81231e-46	1222	1021	1190	0	0	1	1204.22	1168.77	1131.82	0	0	0.923065
ENSMUSG00000026535	Ifi202b	1	173962568	173982744	569.285	9.79318	0.678202	-14.4399	2.90185e-47	2.57413e-45	1082	1067	1185	0	1	0	1066.26	1221.42	1127.06	0	0.963354	0
ENSMUSG00000076498	Trbc2	6	41546730	41548352	374.531	9.64665	0.762526	-12.6509	1.10589e-36	6.19714e-35	727	631	850	0	0	0	716.423	722.323	808.441	0	0	0
ENSMUSG00000044461	Shisa2	14	59625308	59631660	628.753	9.62337	0.621733	-15.4783	4.86097e-54	6.10432e-52	1239	1099	1358	0	1	1	1220.97	1258.06	1291.6	0	0.963354	0.923065
ENSMUSG00000047686	Rtl3	X	106837082	106840644	357.413	9.5817	0.76511	-12.5233	5.56746e-36	3.00671e-34	805	573	731	0	0	0	793.288	655.929	695.259	0	0	0
ENSMUSG00000008206	Cers4	8	4493026	4531680	367.19	9.55298	0.772646	-12.364	4.0939e-35	2.08659e-33	993	543	634	0	0	0	978.553	621.587	603.002	0	0	0
ENSMUSG00000033715	Akr1c14	13	4049011	4090688	474.586	9.45188	0.702713	-13.4506	3.05573e-41	2.11627e-39	1362	686	756	1	0	0	1342.18	785.283	719.037	1.01265	0	0
ENSMUSG00000048450	Msx1	5	37820485	37824583	307.792	9.35577	0.775963	-12.057	1.78211e-33	8.36707e-32	475	597	731	0	0	0	468.089	683.403	695.259	0	0	0
ENSMUSG00000000031	H19	7	142575529	142578143	1259.89	9.31124	0.511182	-18.2151	3.91711e-74	8.08475e-72	3869	1646	1950	3	3	2	3812.71	1884.22	1854.66	3.03795	2.89006	1.84613
ENSMUSG00000022150	Dab2	15	6299788	6440712	1023.46	9.29643	0.473824	-19.62	1.04301e-85	2.68428e-83	1858	1903	2234	0	4	3	1830.97	2178.42	2124.77	0	3.85342	2.7692
ENSMUSG00000033066	Gas7	11	67455437	67688990	309.796	9.24239	0.792147	-11.6675	1.86788e-31	8.09516e-30	990	386	464	0	0	0	975.597	441.865	441.314	0	0	0
ENSMUSG00000038175	Mylip	13	45389742	45412022	240.527	9.07079	0.782306	-11.5949	4.37192e-31	1.83374e-29	571	372	478	0	0	0	562.693	425.839	454.629	0	0	0
ENSMUSG00000036545	Adamts2	11	50602084	50807573	406.402	9.01239	0.639783	-14.0866	4.58927e-45	3.70806e-43	989	634	774	0	1	1	974.611	725.758	736.157	0	0.963354	0.923065
ENSMUSG00000074637	Sox2	3	34650405	34652461	219.182	8.95185	0.786367	-11.3838	5.03567e-30	2.01485e-28	374	389	527	0	0	0	368.559	445.299	501.233	0	0	0
ENSMUSG00000001504	Irx2	13	72628820	72634198	316.288	8.90662	0.718525	-12.3957	2.75736e-35	1.4263e-33	943	438	490	1	0	0	929.281	501.391	466.042	1.01265	0	0
ENSMUSG00000063873	Slc24a3	2	145167754	145642166	187.9	8.57253	0.818365	-10.4752	1.12302e-25	3.66936e-24	642	217	259	0	0	0	632.66	248.406	246.337	0	0	0
ENSMUSG00000022512	Cldn1	16	26356642	26371841	178.201	8.56311	0.812965	-10.5332	6.07415e-26	2.03245e-24	563	235	258	0	0	0	554.809	269.011	245.386	0	0	0
ENSMUSG00000029070	Mxra8	4	155839680	155844088	1444.28	8.56168	0.406569	-21.0583	1.91783e-98	9.29746e-96	4152	1984	2402	6	7	6	4091.59	2271.14	2284.56	6.07589	6.74348	5.53839
ENSMUSG00000013584	Aldh1a2	9	71215789	71296243	153.065	8.47436	0.805498	-10.5206	6.93946e-26	2.30718e-24	399	222	285	0	0	0	393.195	254.13	271.065	0	0	0
ENSMUSG00000074676	Foxs1	2	152931898	152933208	152.923	8.38766	0.817476	-10.2604	1.06227e-24	3.27091e-23	472	185	253	0	0	0	465.133	211.775	240.63	0	0	0
ENSMUSG00000102758	Naaladl2	3	23798102	25144261	188.866	8.3322	0.717294	-11.6162	3.41122e-31	1.43657e-29	310	360	436	0	0	1	305.49	412.102	414.683	0	0	0.923065
ENSMUSG00000052504	Epha3	16	63543538	63864158	142.222	8.30394	0.819727	-10.1301	4.06102e-24	1.21458e-22	436	184	224	0	0	0	429.657	210.63	213.048	0	0	0
ENSMUSG00000004668	Abca13	11	9191942	9684259	182.451	8.20624	0.73557	-11.1563	6.6713e-29	2.55643e-27	537	229	318	0	0	1	529.187	262.143	302.452	0	0	0.923065
ENSMUSG00000057074	Ces1g	8	93302369	93337308	139.223	8.20518	0.830559	-9.8791	5.12903e-23	1.46265e-21	474	158	197	0	0	0	467.104	180.867	187.368	0	0	0
ENSMUSG00000070473	Cldn3	5	134986214	134987472	533.079	8.20218	0.490597	-16.7188	9.5678e-63	1.51099e-60	1382	776	989	0	6	2	1361.89	888.309	940.645	0	5.78013	1.84613
ENSMUSG00000028699	Tspan1	4	116161869	116167601	349.286	8.14803	0.527477	-15.4472	7.88239e-54	9.66566e-52	724	595	732	3	1	1	713.467	681.113	696.21	3.03795	0.963354	0.923065
ENSMUSG00000031927	1700012B09Rik	9	14756587	14771030	165.204	8.14313	0.724808	-11.2349	2.74848e-29	1.07495e-27	256	314	398	0	1	0	252.276	359.445	378.54	0	0.963354	0
ENSMUSG00000097767	Miat	5	112213228	112229395	157.616	8.10073	0.722207	-11.2166	3.37896e-29	1.31659e-27	374	264	288	1	0	0	368.559	302.208	273.919	1.01265	0	0
ENSMUSG00000012889	Podnl1	8	84125989	84132527	334.312	8.07435	0.533992	-15.1207	1.1822e-51	1.32496e-49	594	616	747	3	0	2	585.358	705.152	710.477	3.03795	0	1.84613
ENSMUSG00000024053	Emilin2	17	71252176	71310965	2423.04	8.03558	0.35132	-22.8726	8.71489e-116	6.05568e-113	5517	3953	4762	6	13	31	5436.73	4525.11	4529.17	6.07589	12.5236	28.615
ENSMUSG00000029377	Ereg	5	91074622	91093646	943.274	8.00086	0.385842	-20.7361	1.63637e-95	6.68859e-93	2487	1447	1613	5	7	7	2450.82	1656.42	1534.14	5.06324	6.74348	6.46146
ENSMUSG00000047747	Rnf150	8	82863356	83091268	168.443	7.99022	0.760216	-10.5105	7.73172e-26	2.56241e-24	586	179	239	0	1	0	577.474	204.906	227.315	0	0.963354	0
ENSMUSG00000022598	Psca	15	74714839	74717069	102.101	7.98761	0.821021	-9.72887	2.27093e-22	6.31196e-21	166	197	235	0	0	0	163.585	225.511	223.51	0	0	0
ENSMUSG00000051048	P4ha3	7	100285520	100319699	312.23	7.96859	0.541093	-14.7268	4.33483e-49	4.08887e-47	525	588	713	0	4	1	517.362	673.1	678.139	0	3.85342	0.923065
ENSMUSG00000019846	Lama4	10	38965515	39110188	221.855	7.95536	0.604338	-13.1638	1.4183e-39	8.9054e-38	411	411	476	1	1	1	405.02	470.483	452.727	1.01265	0.963354	0.923065
ENSMUSG00000022309	Angpt1	15	42424723	42676977	98.2892	7.91057	0.827182	-9.56328	1.14085e-21	3.0066e-20	264	145	172	0	0	0	260.159	165.986	163.59	0	0	0
ENSMUSG00000099759	1700030C10Rik	12	20804381	20815779	91.0802	7.86639	0.823331	-9.55434	1.24371e-21	3.26939e-20	176	173	184	0	0	0	173.439	198.038	175.004	0	0	0
ENSMUSG00000066687	Zbtb16	9	48654297	48836222	90.724	7.81664	0.830236	-9.41497	4.73215e-21	1.19427e-19	230	118	192	0	0	0	226.654	135.078	182.612	0	0	0
ENSMUSG00000024059	Clip4	17	71781947	71858351	92.0274	7.79031	0.835776	-9.32105	1.152e-20	2.83191e-19	268	132	144	0	0	0	264.101	151.104	136.959	0	0	0
ENSMUSG00000024620	Pdgfrb	18	61045150	61085061	165.182	7.74625	0.684387	-11.3185	1.06241e-29	4.23461e-28	479	225	273	0	0	2	472.031	257.564	259.652	0	0	1.84613
ENSMUSG00000031613	Hpgd	8	56294585	56321043	127.179	7.7322	0.750193	-10.3069	6.55511e-25	2.03648e-23	381	160	214	0	0	1	375.457	183.156	203.537	0	0	0.923065
ENSMUSG00000026765	Lypd6b	2	49787688	49948849	82.7237	7.70519	0.834114	-9.23758	2.52146e-20	6.09066e-19	216	128	144	0	0	0	212.857	146.525	136.959	0	0	0
ENSMUSG00000042256	Ptchd4	17	42315947	42507741	152.511	7.69764	0.670808	-11.4752	1.75812e-30	7.17217e-29	385	242	270	0	0	2	379.399	277.024	256.799	0	0	1.84613
ENSMUSG00000027966	Col11a1	3	114030540	114220718	2690.45	7.64923	0.266144	-28.741	1.17446e-181	2.44827e-178	6607	4128	5081	20	23	34	6510.88	4725.44	4832.57	20.253	22.1572	31.3842
ENSMUSG00000024565	Sall3	18	80966376	80986578	2046.58	7.60524	0.246729	-30.8242	1.24047e-208	5.17176e-205	4387	3438	4166	13	24	24	4323.17	3935.57	3962.31	13.1644	23.1205	22.1536
ENSMUSG00000025927	Tfap2b	1	19208914	19238576	98.1499	7.4797	0.741935	-10.0813	6.68079e-24	1.97824e-22	239	160	178	0	0	1	235.523	183.156	169.297	0	0	0.923065
ENSMUSG00000041559	Fmod	1	134037254	134048277	94.834	7.4493	0.73922	-10.0772	6.96519e-24	2.05952e-22	171	172	213	1	0	0	168.512	196.893	202.586	1.01265	0	0
ENSMUSG00000031654	Cbln1	8	87468405	87472609	2521.66	7.43897	0.281166	-26.4576	2.98617e-154	5.18748e-151	5055	4396	5295	42	18	22	4981.46	5032.22	5036.11	42.5313	17.3404	20.3074
ENSMUSG00000036295	Lrrn3	12	41451668	41486431	122.602	7.3667	0.688089	-10.706	9.53668e-27	3.29688e-25	163	253	298	1	0	1	160.629	289.616	283.43	1.01265	0	0.923065
ENSMUSG00000024727	Trpm6	19	18749983	18892510	254.545	7.349	0.501048	-14.6673	1.04477e-48	9.67972e-47	433	491	559	2	5	0	426.7	562.061	531.669	2.0253	4.81677	0
ENSMUSG00000032291	Crabp1	9	54764748	54773110	239.921	7.34358	0.962231	-7.63183	NA	NA	1068	157	218	0	0	0	1052.46	179.722	207.341	0	0	0
ENSMUSG00000056174	Col8a2	4	126286793	126314330	148.023	7.29595	0.652975	-11.1734	5.50366e-29	2.11678e-27	451	184	242	1	1	1	444.439	210.63	230.168	1.01265	0.963354	0.923065
ENSMUSG00000051669	AU021092	16	5211828	5222299	85.5672	7.2946	0.748104	-9.75077	1.83071e-22	5.102e-21	212	133	159	1	0	0	208.916	152.249	151.226	1.01265	0	0
ENSMUSG00000092035	Peg10	6	4747306	4760517	217.374	7.28935	0.525084	-13.8823	8.11519e-44	6.21946e-42	530	339	408	2	3	1	522.289	388.063	388.052	2.0253	2.89006	0.923065
ENSMUSG00000046561	Arsj	3	126363684	126440375	62.3122	7.28808	0.857741	-8.49683	1.9484e-17	3.90917e-16	188	85	96	0	0	0	185.265	97.3019	91.3062	0	0	0
ENSMUSG00000023032	Slc4a8	15	100761747	100823968	81.4286	7.248	0.745969	-9.71623	2.57136e-22	7.1091e-21	146	154	176	1	0	0	143.876	176.288	167.395	1.01265	0	0
ENSMUSG00000026463	Atp2b4	1	133699457	133801041	275.117	7.17048	0.475858	-15.0685	2.60862e-51	2.76037e-49	425	526	653	2	5	2	418.817	602.127	621.073	2.0253	4.81677	1.84613
ENSMUSG00000048387	Osr1	12	9570116	9581500	1286.7	7.12884	0.362404	-19.671	3.82212e-86	1.00856e-83	3025	2044	2473	9	9	32	2980.99	2339.82	2352.09	9.11384	8.67019	29.5381
ENSMUSG00000031253	Srpx2	X	133908426	133932446	52.6915	7.11525	0.861428	-8.25983	1.45885e-16	2.75963e-15	74	92	145	0	0	0	72.9234	105.315	137.91	0	0	0
ENSMUSG00000041633	Kctd12b	X	153685154	153696391	71.8308	7.08079	0.752418	-9.41071	4.92789e-21	1.24216e-19	163	109	152	1	0	0	160.629	124.775	144.568	1.01265	0	0
ENSMUSG00000032419	Tbx18	9	87702800	87731260	1237.06	7.02703	0.406935	-17.2682	8.16914e-67	1.43104e-64	2765	1958	2533	5	11	34	2724.77	2241.38	2409.15	5.06324	10.5969	31.3842
ENSMUSG00000062082	Cd200r4	16	44811733	44839150	78.849	7.01631	0.789322	-8.88904	6.16417e-19	1.3641e-17	273	96	98	0	1	0	269.028	109.894	93.2085	0	0.963354	0
ENSMUSG00000040536	Necab1	4	14952245	15149794	49.303	7.01208	0.868096	-8.07754	6.60887e-16	1.19487e-14	144	63	86	0	0	0	141.905	72.1179	81.7952	0	0	0
ENSMUSG00000030849	Fgfr2	7	130162451	133123350	104.864	7.00159	0.735333	-9.52166	1.70432e-21	4.44658e-20	378	112	133	1	1	0	372.501	128.21	126.497	1.01265	0.963354	0
ENSMUSG00000037621	Atoh8	6	72206177	72235577	732.037	6.98671	0.771132	-9.06034	1.30048e-19	3.00886e-18	1098	1413	1764	10	5	0	1082.03	1617.5	1677.75	10.1265	4.81677	0
ENSMUSG00000037188	Grhl3	4	135541888	135573630	175.297	6.98249	0.633238	-11.0267	2.84229e-28	1.05616e-26	152	375	492	0	4	1	149.789	429.273	467.945	0	3.85342	0.923065
ENSMUSG00000032911	Cspg4	9	56865033	56899870	6704.2	6.93296	0.336294	-20.6157	1.98288e-94	7.65465e-92	15929	10602	12722	51	159	94	15697.3	12136.4	12100	51.6451	153.173	86.7681
ENSMUSG00000045441	Gprin3	6	59347226	59426294	63.759	6.93235	0.755946	-9.17043	4.71135e-20	1.1186e-18	138	104	133	1	0	0	135.992	119.052	126.497	1.01265	0	0
ENSMUSG00000031596	Slc7a2	8	40862396	40922308	497.277	6.87017	0.406116	-16.9168	3.38524e-64	5.64549e-62	1342	703	878	11	2	9	1322.48	804.744	835.072	11.1391	1.92671	8.30759
ENSMUSG00000069996	Gm7125	15	68876790	68877062	42.3637	6.84958	0.872453	-7.85094	4.12931e-15	6.98698e-14	59	89	99	0	0	0	58.1416	101.881	94.1596	0	0	0
ENSMUSG00000060284	Sp7	15	102356609	102366325	78.0603	6.80399	0.693562	-9.81022	1.01749e-22	2.8663e-21	189	106	167	1	0	1	186.25	121.341	158.835	1.01265	0	0.923065
ENSMUSG00000029372	Ppbp	5	90768518	90770063	78.4676	6.77158	0.70419	-9.61612	6.83616e-22	1.82935e-20	220	108	135	1	1	0	216.799	123.631	128.399	1.01265	0.963354	0
ENSMUSG00000044927	H1fx	6	87980421	87981637	577.773	6.75153	0.405825	-16.6366	3.78823e-62	5.84959e-60	696	1196	1456	5	14	9	685.874	1369.09	1384.81	5.06324	13.487	8.30759
ENSMUSG00000076490	Trbc1	6	41538218	41539881	55.6801	6.74715	0.76374	-8.83435	1.00679e-18	2.19306e-17	100	106	119	1	0	0	98.5451	121.341	113.182	1.01265	0	0
ENSMUSG00000027955	Fam198b	3	79884533	79946280	91.9151	6.73533	0.640337	-10.5184	7.10593e-26	2.35876e-24	219	162	155	0	1	2	215.814	185.446	147.422	0	0.963354	1.84613
ENSMUSG00000024827	Gldc	19	30098449	30175418	8835.94	6.72444	0.218231	-30.8135	1.73041e-208	6.01202e-205	16539	15750	19149	136	216	140	16298.4	18029.5	18212.7	137.72	208.085	129.229
ENSMUSG00000039706	Ldb2	5	44472132	44799680	54.7512	6.70178	0.771689	-8.68457	3.80178e-18	8.02958e-17	132	72	121	0	0	1	130.08	82.4204	115.084	0	0	0.923065
ENSMUSG00000032265	Fam46a	9	85320439	85327348	125.543	6.69189	0.571863	-11.7019	1.24628e-31	5.44651e-30	328	182	228	2	1	2	323.228	208.34	216.852	2.0253	0.963354	1.84613
ENSMUSG00000102684	Gm37374	9	87738192	87740020	35.7674	6.66529	0.878307	-7.5888	3.2289e-14	5.0915e-13	83	67	59	0	0	0	81.7925	76.6968	56.1153	0	0	0
ENSMUSG00000039126	Prune2	19	16956118	17223932	1703.19	6.63954	0.280396	-23.6792	5.91369e-124	4.93107e-121	4438	2458	3089	23	37	38	4373.43	2813.74	2937.97	23.2909	35.6441	35.0765
ENSMUSG00000025932	Eya1	1	14168954	14310235	51.2187	6.63687	0.769427	-8.62573	6.3683e-18	1.32621e-16	118	78	106	0	0	1	116.283	89.2888	100.817	0	0	0.923065
ENSMUSG00000008999	Bmp7	2	172868012	172940321	248.319	6.58375	0.444819	-14.801	1.44412e-49	1.40019e-47	360	469	616	3	3	7	354.762	536.877	585.882	3.03795	2.89006	6.46146
ENSMUSG00000027500	Stmn2	3	8509360	8561606	113.541	6.56897	0.56431	-11.6407	2.55838e-31	1.08841e-29	196	201	266	4	1	0	193.148	230.09	252.994	4.0506	0.963354	0
ENSMUSG00000027208	Fgf7	2	126034658	126091185	558.736	6.55531	0.324871	-20.1782	1.52298e-90	5.12065e-88	1384	826	1063	12	11	10	1363.86	945.545	1011.03	12.1518	10.5969	9.23065
ENSMUSG00000046768	Rhoj	12	75308322	75401456	246.76	6.55292	0.453202	-14.4592	2.19476e-47	1.9636e-45	656	376	411	6	6	1	646.456	430.418	390.905	6.07589	5.78013	0.923065
ENSMUSG00000032322	Pstpip1	9	56089962	56128888	255.52	6.55028	0.4168	-15.7156	1.18196e-55	1.55944e-53	420	478	587	7	5	2	413.89	547.18	558.3	7.08854	4.81677	1.84613
ENSMUSG00000060429	Sntb1	15	55636388	55906949	31.7804	6.53934	0.882266	-7.41198	1.24425e-13	1.858e-12	69	54	64	0	0	0	67.9961	61.8153	60.8708	0	0	0
ENSMUSG00000037892	Pcdh18	3	49743296	49757325	52.7289	6.51284	0.804257	-8.09795	5.58927e-16	1.01582e-14	178	55	81	0	1	0	175.41	62.96	77.0396	0	0.963354	0
ENSMUSG00000073530	Pappa2	1	158711727	158980490	81.0737	6.49238	0.668997	-9.70464	2.88092e-22	7.91248e-21	236	122	117	1	2	0	232.567	139.657	111.279	1.01265	1.92671	0
ENSMUSG00000000693	Loxl3	6	83034173	83052562	3245.8	6.46036	0.323347	-19.9796	8.28439e-89	2.61661e-86	9238	4486	5296	87	70	47	9103.6	5135.25	5037.06	88.1004	67.4348	43.3841
ENSMUSG00000027070	Lrp2	2	69424340	69586065	57.2055	6.42807	0.839186	-7.65989	1.86092e-14	2.98865e-13	27	137	167	0	1	0	26.6072	156.828	158.835	0	0.963354	0
ENSMUSG00000051323	Pcdh19	X	133582860	133688987	962.774	6.42317	0.304625	-21.0855	1.08092e-98	5.36497e-96	2477	1403	1754	28	18	17	2440.96	1606.05	1668.24	28.3542	17.3404	15.6921
ENSMUSG00000030075	Cntn3	6	102162655	102573101	43.301	6.40864	0.779776	-8.21857	2.0594e-16	3.83648e-15	104	66	85	0	0	1	102.487	75.552	80.8441	0	0	0.923065
ENSMUSG00000027820	Mme	3	63241537	63386030	1798.97	6.40628	0.743553	-8.61578	6.94697e-18	1.4424e-16	5639	2244	2737	4	45	19	5556.96	2568.77	2603.18	4.0506	43.351	17.5382
ENSMUSG00000021728	Emb	13	117208536	117274415	174.44	6.40395	0.473043	-13.5378	9.35875e-42	6.68125e-40	269	346	395	4	5	1	265.086	396.076	375.687	4.0506	4.81677	0.923065
ENSMUSG00000046618	Olfml2a	2	38931978	38963753	691.606	6.37706	0.502092	-12.701	5.83978e-37	3.31706e-35	2625	682	782	7	20	13	2586.81	780.704	743.765	7.08854	19.2671	11.9998
ENSMUSG00000036131	Frmd7	X	50895180	50942710	43.0482	6.37359	0.78622	-8.10662	5.20483e-16	9.48425e-15	63	90	97	0	0	1	62.0834	103.026	92.2574	0	0	0.923065
ENSMUSG00000026077	Npas2	1	39193731	39363236	97.4765	6.37057	0.563013	-11.3151	1.10438e-29	4.38512e-28	185	172	211	4	0	1	182.308	196.893	200.684	4.0506	0	0.923065
ENSMUSG00000066108	Muc5b	7	141839070	141873084	84.1076	6.34749	0.733898	-8.64901	5.19474e-18	1.08615e-16	330	77	93	0	2	1	325.199	88.1441	88.4529	0	1.92671	0.923065
ENSMUSG00000022754	Tmem45a	16	56805161	56886166	410.216	6.34533	0.464549	-13.6591	1.78157e-42	1.32638e-40	1374	470	573	8	12	5	1354.01	538.022	544.984	8.10119	11.5603	4.61533
ENSMUSG00000002020	Ltbp2	12	84783212	84876532	555.496	6.3141	0.319542	-19.7599	6.59834e-87	1.80986e-84	1407	839	997	13	15	11	1386.53	960.427	948.253	13.1644	14.4503	10.1537
ENSMUSG00000078648	Gm17546	15	95824458	95830072	39.1759	6.28792	0.781478	-8.04619	8.54141e-16	1.52836e-14	74	71	84	0	1	0	72.9234	81.2757	79.893	0	0.963354	0
ENSMUSG00000026042	Col5a2	1	45374321	45503282	1310.48	6.26486	0.258866	-24.2012	2.16228e-129	2.04885e-126	3145	2013	2486	26	28	45	3099.24	2304.34	2364.45	26.3289	26.9739	41.5379
ENSMUSG00000078771	Evi2a	11	79526560	79530609	25.901	6.2454	0.900738	-6.93365	4.10131e-12	5.36025e-11	68	39	46	0	0	0	67.0107	44.6444	43.7509	0	0	0
ENSMUSG00000048583	Igf2	7	142650766	142666816	178.991	6.24494	0.580575	-10.7565	5.52435e-27	1.92899e-25	640	180	239	6	3	1	630.689	206.051	227.315	6.07589	2.89006	0.923065
ENSMUSG00000022665	Ccdc80	16	45093402	45127924	2548.75	6.20067	0.432835	-14.3257	1.51206e-46	1.3079e-44	6180	3944	4747	31	117	31	6090.09	4514.81	4514.9	31.3921	112.712	28.615
ENSMUSG00000059857	Ntng1	3	109780040	110144011	25.3486	6.18472	0.906991	-6.81894	9.17167e-12	1.16297e-10	71	41	37	0	0	0	69.967	46.9338	35.191	0	0	0
ENSMUSG00000042655	Fam159b	13	104845283	104863893	24.535	6.15359	0.907508	-6.78076	1.19546e-11	1.50034e-10	33	52	58	0	0	0	32.5199	59.5259	55.1642	0	0	0
ENSMUSG00000097012	Gm16531	10	22414514	22444036	35.558	6.13934	0.792776	-7.74411	9.62505e-15	1.58486e-13	59	60	90	0	0	1	58.1416	68.6837	85.5996	0	0	0.923065
ENSMUSG00000068196	Col8a1	16	57624258	57754737	1292.4	6.12956	0.364229	-16.8288	1.50011e-63	2.46231e-61	3862	1706	1996	46	21	33	3805.81	1952.91	1898.41	46.5818	20.2304	30.4612
ENSMUSG00000039257	Vstm2b	7	40898328	40930594	33.4387	6.06956	0.792844	-7.65543	1.92663e-14	3.08943e-13	65	52	80	0	1	0	64.0543	59.5259	76.0885	0	0.963354	0
ENSMUSG00000098720	Gm27239	18	80987456	80988575	21.7103	6.0462	0.908747	-6.65334	2.86513e-11	3.47854e-10	39	42	46	0	0	0	38.4326	48.0786	43.7509	0	0	0
ENSMUSG00000049946	BC030500	8	58911755	58914298	25.3255	6.04305	0.927207	-6.51748	7.14993e-11	8.28502e-10	91	22	39	0	0	0	89.6761	25.184	37.0932	0	0	0
ENSMUSG00000041696	Rasl12	9	65398506	65414853	143.263	6.03285	0.533816	-11.3014	1.29177e-29	5.10971e-28	437	165	242	6	3	1	430.642	188.88	230.168	6.07589	2.89006	0.923065
ENSMUSG00000021390	Ogn	13	49608046	49624501	59.067	6.0307	0.694277	-8.6863	3.74432e-18	7.91624e-17	180	79	88	0	3	0	177.381	90.4335	83.6974	0	2.89006	0
ENSMUSG00000031576	Kcnu1	8	25849623	25937939	302.102	6.01266	0.337359	-17.8227	4.7084e-71	9.34774e-69	641	509	603	3	12	11	631.674	582.667	573.517	3.03795	11.5603	10.1537
ENSMUSG00000057895	Zfp105	9	122923072	122931028	20.8912	5.99741	0.911358	-6.58075	4.68095e-11	5.53797e-10	40	41	41	0	0	0	39.4181	46.9338	38.9954	0	0	0
ENSMUSG00000105987	AI506816	5	23698296	23712667	4460.96	5.99198	0.273515	-21.9073	2.2123e-106	1.3564e-103	5777	9034	10874	132	151	119	5692.95	10341.5	10342.3	133.67	145.467	109.845
ENSMUSG00000046070	Igfals	17	24878770	24882008	83.5169	5.97516	0.542153	-11.0212	3.02125e-28	1.12066e-26	165	152	167	1	1	4	162.599	173.999	158.835	1.01265	0.963354	3.69226
ENSMUSG00000023885	Thbs2	17	14665500	14694262	206.759	5.96142	0.838718	-7.10778	1.17928e-12	1.61307e-11	634	272	312	0	7	1	624.776	311.366	296.745	0	6.74348	0.923065
ENSMUSG00000052085	Dock8	19	24999529	25202432	3956.93	5.95922	0.171921	-34.6626	2.8883e-263	3.01047e-259	8011	6771	8127	109	149	122	7894.45	7750.95	7729.64	110.379	143.54	112.614
ENSMUSG00000074892	B3galt5	16	96235801	96319859	22.3132	5.9521	0.925926	-6.42827	1.29065e-10	1.45905e-09	74	25	34	0	0	0	72.9234	28.6182	32.3376	0	0	0
ENSMUSG00000044707	Ccnjl	11	43528784	43586997	32.4551	5.94426	0.813317	-7.30866	2.69815e-13	3.9141e-12	39	75	73	1	0	0	38.4326	85.8546	69.4308	1.01265	0	0
ENSMUSG00000103088	Pcdhgb6	18	37742094	37841873	91.3559	5.91172	0.52834	-11.1892	4.60453e-29	1.77752e-27	210	150	171	2	5	0	206.945	171.709	162.639	2.0253	4.81677	0
ENSMUSG00000061132	Blnk	19	40928927	40994535	19.8834	5.90881	0.918635	-6.43216	1.258e-10	1.42446e-09	47	38	31	0	0	0	46.3162	43.4997	29.4843	0	0	0
ENSMUSG00000103472	Pcdhga7	18	37714764	37841873	51.8887	5.8769	0.690371	-8.51267	1.69973e-17	3.42676e-16	155	67	83	2	0	1	152.745	76.6968	78.9419	2.0253	0	0.923065
ENSMUSG00000015957	Wnt11	7	98835112	98855195	66.8617	5.87382	0.691105	-8.49917	1.90948e-17	3.83848e-16	238	65	93	0	2	2	234.537	74.4073	88.4529	0	1.92671	1.84613
ENSMUSG00000061603	Akap6	12	52699383	53155599	136.99	5.87005	0.439734	-13.3491	1.19921e-40	8.01238e-39	302	212	284	2	7	3	297.606	242.682	270.114	2.0253	6.74348	2.7692
ENSMUSG00000002944	Cd36	5	17781690	17888801	90.9525	5.8538	1.02561	-5.70762	NA	NA	443	48	57	0	0	0	436.555	54.9469	54.2131	0	0	0
ENSMUSG00000032332	Col12a1	9	79598991	79718831	659.495	5.83305	0.253464	-23.0133	3.43126e-117	2.46649e-114	1508	1050	1266	24	21	22	1486.06	1201.96	1204.1	24.3036	20.2304	20.3074
ENSMUSG00000021010	Npas3	12	53248677	54072175	28.3967	5.8236	0.810791	-7.18262	6.83888e-13	9.51056e-12	73	37	58	0	0	1	71.9379	42.3549	55.1642	0	0	0.923065
ENSMUSG00000026365	Cfh	1	140084708	140183764	333.699	5.81777	0.886675	-6.56133	NA	NA	1289	325	366	5	7	0	1270.25	372.037	348.105	5.06324	6.74348	0
ENSMUSG00000062980	Cped1	6	21985916	22256404	29.2226	5.80898	0.81934	-7.08983	1.34277e-12	1.8307e-11	87	40	45	1	0	0	85.7343	45.7891	42.7998	1.01265	0	0
ENSMUSG00000005360	Slc1a3	15	8634124	8710764	18.4224	5.80575	0.924824	-6.27768	3.43661e-10	3.68516e-09	41	38	28	0	0	0	40.4035	43.4997	26.631	0	0	0
ENSMUSG00000066975	Cryba4	5	112246493	112252518	18.1306	5.80117	0.923743	-6.28008	3.38406e-10	3.63443e-09	29	36	41	0	0	0	28.5781	41.2102	38.9954	0	0	0
ENSMUSG00000092130	D030025P21Rik	12	84875769	84879755	26.8439	5.78024	0.804252	-7.1871	6.61816e-13	9.21591e-12	53	46	58	1	0	0	52.2289	52.6575	55.1642	1.01265	0	0
ENSMUSG00000053101	Gpr141	13	19749682	19824257	127.332	5.77946	0.513356	-11.2582	2.11034e-29	8.28478e-28	375	159	212	5	5	1	369.544	182.012	201.635	5.06324	4.81677	0.923065
ENSMUSG00000070469	Adamtsl3	7	82335694	82614450	988.858	5.77496	0.418629	-13.7949	2.73427e-43	2.06517e-41	2788	1367	1608	10	49	37	2747.44	1564.84	1529.38	10.1265	47.2044	34.1534
ENSMUSG00000043300	B3galnt1	3	69574158	69598960	17.8724	5.77481	0.925881	-6.2371	4.45768e-10	4.71221e-09	28	38	38	0	0	0	27.5926	43.4997	36.1421	0	0	0
ENSMUSG00000020340	Cyfip2	11	46193850	46312859	36.4811	5.77216	0.728004	-7.92875	2.21362e-15	3.8263e-14	60	68	84	2	0	0	59.1271	77.8415	79.893	2.0253	0	0
ENSMUSG00000052751	Repin1	6	48593883	48599082	707.377	5.75063	0.323449	-17.7791	1.02683e-70	2.01937e-68	1717	1120	1261	22	13	39	1692.02	1282.1	1199.35	22.2783	12.5236	35.9995
ENSMUSG00000021613	Hapln1	13	89539796	89611652	25.9405	5.73599	0.807056	-7.1073	1.18331e-12	1.61753e-11	52	43	57	0	1	0	51.2435	49.2233	54.2131	0	0.963354	0
ENSMUSG00000030351	Tspan11	6	127887589	127953977	28.9686	5.71722	0.838325	-6.81981	9.11619e-12	1.15735e-10	99	30	43	1	0	0	97.5597	34.3418	40.8976	1.01265	0	0
ENSMUSG00000000093	Tbx2	11	85832551	85841948	581.565	5.69978	0.321397	-17.7344	2.27435e-70	4.38992e-68	1581	836	961	15	22	26	1558	956.993	914.014	15.1897	21.1938	23.9997
ENSMUSG00000089894	Gm15524	12	56689918	56692964	16.7318	5.69722	0.92983	-6.12717	8.94555e-10	9.0921e-09	40	30	28	0	0	0	39.4181	34.3418	26.631	0	0	0
ENSMUSG00000033174	Mgll	6	88724412	88828360	34.3582	5.67453	0.738961	-7.67907	1.60243e-14	2.59149e-13	53	58	90	0	2	0	52.2289	66.3942	85.5996	0	1.92671	0
ENSMUSG00000033510	Otud7a	7	63444751	63759028	24.955	5.66219	0.814426	-6.95237	3.59209e-12	4.7303e-11	45	53	46	0	1	0	44.3453	60.6706	43.7509	0	0.963354	0
ENSMUSG00000073371	Gm6594	17	82539258	82539545	35.4424	5.66183	0.753078	-7.51826	5.55113e-14	8.53384e-13	40	74	91	1	1	0	39.4181	84.7099	86.5507	1.01265	0.963354	0
ENSMUSG00000097248	Gm2694	8	87460469	87525554	270.712	5.64232	0.338324	-16.6773	1.91786e-62	2.98356e-60	607	423	539	15	5	10	598.169	484.22	512.647	15.1897	4.81677	9.23065
ENSMUSG00000044912	Syt16	12	73997661	74273267	32.8659	5.64036	0.731651	-7.70909	1.26718e-14	2.07834e-13	57	55	80	1	1	0	56.1707	62.96	76.0885	1.01265	0.963354	0
ENSMUSG00000022816	Fstl1	16	37776873	37836514	756.413	5.62544	0.390059	-14.422	3.76218e-47	3.32315e-45	1605	1274	1492	9	49	25	1581.65	1458.38	1419.05	9.11384	47.2044	23.0766
ENSMUSG00000023367	Tmem176a	6	48840919	48847071	2727.46	5.62268	0.278769	-20.1697	1.80904e-90	5.98591e-88	6642	4158	4998	65	142	112	6545.37	4759.78	4753.63	65.8222	136.796	103.383
ENSMUSG00000107350	Gm19610	5	91051871	91074773	24.1021	5.6217	0.815798	-6.89104	5.5385e-12	7.1357e-11	58	39	44	0	1	0	57.1562	44.6444	41.8487	0	0.963354	0
ENSMUSG00000102433	Gm38050	1	173849149	173850780	17.2079	5.60824	0.946024	-5.92822	3.06234e-09	2.92967e-08	58	17	28	0	0	0	57.1562	19.4604	26.631	0	0	0
ENSMUSG00000023092	Fhl1	X	56731787	56793346	113.005	5.60349	0.437645	-12.8037	1.5627e-37	9.12494e-36	236	188	230	2	6	4	232.567	215.209	218.755	2.0253	5.78013	3.69226
ENSMUSG00000027848	Olfml3	3	103722222	103738001	51.0584	5.59623	0.661701	-8.45733	2.73568e-17	5.41577e-16	57	118	117	1	1	2	56.1707	135.078	111.279	1.01265	0.963354	1.84613
ENSMUSG00000019989	Enpp3	10	24772406	24842823	454.452	5.59383	0.415921	-13.4493	3.10927e-41	2.14622e-39	898	782	945	4	32	14	884.935	895.177	898.796	4.0506	30.8273	12.9229
ENSMUSG00000024043	Arhgap28	17	67842713	68004120	15.2924	5.59352	0.934899	-5.98301	2.19046e-09	2.12779e-08	27	27	36	0	0	0	26.6072	30.9077	34.2398	0	0	0
ENSMUSG00000021614	Vcan	13	89655312	89742509	5768.43	5.57398	0.262722	-21.2163	6.75692e-100	3.43548e-97	16048	8037	9380	204	227	270	15814.5	9200.18	8921.38	206.58	218.681	249.228
ENSMUSG00000020020	Usp44	10	93831555	93858088	23.6997	5.56332	0.826428	-6.73176	1.6762e-11	2.0836e-10	32	51	54	0	0	1	31.5344	58.3811	51.3598	0	0	0.923065
ENSMUSG00000031965	Tbx20	9	24718138	24774303	14.875	5.56169	0.936557	-5.93844	2.87749e-09	2.76297e-08	32	23	33	0	0	0	31.5344	26.3287	31.3865	0	0	0
ENSMUSG00000022032	Scara5	14	65666403	65764826	118.482	5.55662	0.594597	-9.34519	9.17268e-21	2.26556e-19	393	138	163	1	9	1	387.282	157.972	155.03	1.01265	8.67019	0.923065
ENSMUSG00000065999	Zfp985	4	147553277	147585198	22.8541	5.53412	0.824546	-6.71171	1.9235e-11	2.37825e-10	35	39	60	0	0	1	34.4908	44.6444	57.0664	0	0	0.923065
ENSMUSG00000053399	Adamts18	8	113697126	113848738	18.4851	5.52787	0.963867	-5.7351	9.74534e-09	8.68911e-08	76	19	15	0	0	0	74.8943	21.7498	14.2666	0	0	0
ENSMUSG00000020681	Ace	11	105967945	105989964	1702.15	5.52579	0.30476	-18.1316	1.79363e-73	3.66568e-71	4903	2278	2704	61	60	89	4831.67	2607.69	2571.79	61.7716	57.8013	82.1528
ENSMUSG00000029093	Sorcs2	5	36017180	36398139	2679.47	5.5097	0.368469	-14.9529	1.49042e-50	1.51557e-48	6684	4058	4768	72	63	191	6586.76	4645.31	4534.88	72.9107	60.6913	176.305
ENSMUSG00000021730	Hcn1	13	117602320	117987418	30.9818	5.50867	0.755498	-7.29144	3.0667e-13	4.42105e-12	87	46	48	0	0	2	85.7343	52.6575	45.6531	0	0	1.84613
ENSMUSG00000103710	D030062O11Rik	9	87729285	87732090	14.2445	5.50593	0.939802	-5.85861	4.66767e-09	4.35994e-08	27	24	33	0	0	0	26.6072	27.4735	31.3865	0	0	0
ENSMUSG00000048424	Ranbp3l	15	8968002	9067335	265.059	5.49306	0.322868	-17.0133	6.53974e-65	1.12667e-62	615	420	496	11	8	14	606.053	480.786	471.749	11.1391	7.70684	12.9229
ENSMUSG00000048699	Krt90	15	101552356	101562950	29.5269	5.48795	0.889741	-6.16803	6.91443e-10	7.12849e-09	10	68	93	1	0	0	9.85451	77.8415	88.4529	1.01265	0	0
ENSMUSG00000070407	Hs3st3b1	11	63885792	63922290	805.503	5.48614	0.394562	-13.9044	5.95634e-44	4.61583e-42	2162	1119	1397	12	32	54	2130.55	1280.95	1328.7	12.1518	30.8273	49.8455
ENSMUSG00000043004	Gng2	14	19872559	19977627	23.5568	5.48238	0.844132	-6.4947	8.32016e-11	9.57186e-10	75	24	41	0	1	0	73.9088	27.4735	38.9954	0	0.963354	0
ENSMUSG00000031760	Mt3	8	94152607	94154146	22.641	5.47568	0.833851	-6.56674	5.14288e-11	6.06726e-10	28	43	61	1	0	0	27.5926	49.2233	58.0175	1.01265	0	0
ENSMUSG00000056004	9330182L06Rik	5	9266118	9481825	21.5875	5.47426	0.823088	-6.65088	2.91345e-11	3.53103e-10	51	36	39	0	1	0	50.258	41.2102	37.0932	0	0.963354	0
ENSMUSG00000067586	S1pr3	13	51408639	51422797	26.0091	5.4524	0.871553	-6.25596	3.95084e-10	4.20844e-09	103	26	25	1	0	0	101.501	29.7629	23.7777	1.01265	0	0
ENSMUSG00000035805	Mlc1	15	88955884	88979007	13.7015	5.4517	0.943208	-5.77996	7.47173e-09	6.78083e-08	26	27	27	0	0	0	25.6217	30.9077	25.6799	0	0	0
ENSMUSG00000026043	Col3a1	1	45311538	45349706	102.087	5.4514	1.05062	-5.18877	NA	NA	522	45	49	0	0	0	514.406	51.5128	46.6042	0	0	0
ENSMUSG00000053199	Arhgap20	9	51765337	51853856	13.6979	5.4409	0.94478	-5.7589	8.46626e-09	7.62366e-08	31	26	23	0	0	0	30.549	29.7629	21.8755	0	0	0
ENSMUSG00000055172	C1ra	6	124512405	124523443	387.794	5.44039	0.350187	-15.5357	1.98872e-54	2.52786e-52	883	610	747	18	25	6	870.154	698.284	710.477	18.2277	24.0839	5.53839
ENSMUSG00000050315	Synpo2	3	123076519	123236149	50.4366	5.42894	0.598679	-9.06819	1.21008e-19	2.80593e-18	120	77	96	2	3	0	118.254	88.1441	91.3062	2.0253	2.89006	0
ENSMUSG00000032221	Mns1	9	72438011	72462025	196.779	5.42749	0.517089	-10.4962	8.98868e-26	2.96016e-24	221	402	506	6	15	1	217.785	460.181	481.26	6.07589	14.4503	0.923065
ENSMUSG00000036412	Arsi	18	60911780	60918561	13.4426	5.42584	0.945016	-5.74154	9.382e-09	8.39747e-08	31	23	25	0	0	0	30.549	26.3287	23.7777	0	0	0
ENSMUSG00000030041	M1ap	6	82946902	83030309	87.0182	5.41763	0.489695	-11.0633	1.89042e-28	7.0623e-27	196	130	179	7	1	2	193.148	148.815	170.248	7.08854	0.963354	1.84613
ENSMUSG00000043639	Rbm20	19	53677306	53867080	521.385	5.41059	0.862602	-6.27241	3.55498e-10	3.80231e-09	1558	670	837	3	26	2	1535.33	766.968	796.076	3.03795	25.0472	1.84613
ENSMUSG00000030170	Wnt5b	6	119432531	119544347	172.172	5.40677	0.626798	-8.62601	6.35289e-18	1.32432e-16	723	120	175	9	6	2	712.481	137.367	166.444	9.11384	5.78013	1.84613
ENSMUSG00000076617	Ighm	12	113418558	113422730	14.9458	5.39909	0.960368	-5.6219	1.88871e-08	1.61427e-07	51	12	27	0	0	0	50.258	13.7367	25.6799	0	0	0
ENSMUSG00000039200	Atf7ip2	16	10192712	10243051	13.5295	5.39211	0.950507	-5.67288	1.40414e-08	1.22505e-07	18	28	33	0	0	0	17.7381	32.0524	31.3865	0	0	0
ENSMUSG00000041540	Sox5	6	143828425	144781977	42.1478	5.38581	0.647343	-8.31987	8.80576e-17	1.68408e-15	108	59	79	1	0	3	106.429	67.5389	75.1374	1.01265	0	2.7692
ENSMUSG00000074486	Bglap2	3	88377736	88378699	30.4006	5.38511	0.785523	-6.85544	7.10926e-12	9.09758e-11	101	30	49	0	2	0	99.5306	34.3418	46.6042	0	1.92671	0
ENSMUSG00000029810	Tmem176b	6	48833818	48841496	3459.53	5.37112	0.227476	-23.6118	2.91478e-123	2.17006e-120	8454	5219	6288	133	198	158	8331.01	5974.34	5980.56	134.682	190.744	145.844
ENSMUSG00000086884	Gm16225	4	135118221	135120447	13.2216	5.36315	0.952386	-5.63128	1.78881e-08	1.53455e-07	37	20	21	0	0	0	36.4617	22.8946	19.9732	0	0	0
ENSMUSG00000092624	Gm3654	7	8282127	8289104	19.6337	5.35125	0.828361	-6.46004	1.04673e-10	1.19301e-09	42	36	36	0	1	0	41.389	41.2102	34.2398	0	0.963354	0
ENSMUSG00000023914	Mep1a	17	43474324	43502812	53.8422	5.3462	0.564172	-9.4762	2.63713e-21	6.75352e-20	103	83	127	1	3	2	101.501	95.0124	120.791	1.01265	2.89006	1.84613
ENSMUSG00000048120	Entpd1	19	40612366	40741602	13.2682	5.34091	0.956086	-5.58622	2.32066e-08	1.96174e-07	40	16	23	0	0	0	39.4181	18.3156	21.8755	0	0	0
ENSMUSG00000047497	Adamts12	15	11064790	11349231	63.386	5.33061	0.587544	-9.07269	1.16112e-19	2.70141e-18	184	70	118	1	2	4	181.323	80.131	112.231	1.01265	1.92671	3.69226
ENSMUSG00000039997	Ifi203	1	173920407	173942672	615.801	5.32794	0.489056	-10.8943	1.22658e-27	4.38582e-26	1524	923	1117	8	55	14	1501.83	1056.58	1062.39	8.10119	52.9845	12.9229
ENSMUSG00000054640	Slc8a1	17	81388691	81649607	15.8299	5.31907	0.976282	-5.44829	5.08571e-08	4.076e-07	67	12	16	0	0	0	66.0252	13.7367	15.2177	0	0	0
ENSMUSG00000036856	Wnt4	4	137277489	137299726	247.741	5.31804	0.316293	-16.8137	1.93816e-63	3.15647e-61	548	397	482	10	8	17	540.027	454.457	458.433	10.1265	7.70684	15.6921
ENSMUSG00000026786	Apbb1ip	2	22774094	22875653	25.7147	5.3005	0.747637	-7.08967	1.34429e-12	1.83157e-11	61	39	50	1	1	0	60.1125	44.6444	47.5553	1.01265	0.963354	0
ENSMUSG00000032118	Fez1	9	36821864	36878924	14.6365	5.28124	0.973983	-5.42231	5.88329e-08	4.66678e-07	58	11	19	0	0	0	57.1562	12.592	18.071	0	0	0
ENSMUSG00000015829	Tnr	1	159523769	159931729	798.3	5.27603	0.875086	-6.02916	NA	NA	3543	545	657	33	12	5	3491.45	623.877	624.877	33.4174	11.5603	4.61533
ENSMUSG00000031565	Fgfr1	8	25513654	25575718	1075.24	5.27024	0.3456	-15.2495	1.65795e-52	1.92009e-50	1968	1919	2278	41	26	89	1939.37	2196.73	2166.62	41.5186	25.0472	82.1528
ENSMUSG00000018654	Ikzf1	11	11685003	11772926	14.1409	5.26993	0.972114	-5.4211	5.92319e-08	4.69665e-07	54	16	14	0	0	0	53.2144	18.3156	13.3155	0	0	0
ENSMUSG00000096965	3300005D01Rik	17	5798657	5803240	82.6632	5.26732	0.544347	-9.6764	3.7987e-22	1.03378e-20	242	95	146	6	3	1	238.479	108.749	138.862	6.07589	2.89006	0.923065
ENSMUSG00000054423	Cadps	14	12372563	12823079	388.506	5.25582	0.84649	-6.20896	5.33377e-10	5.57332e-09	959	614	690	1	23	4	945.048	702.863	656.264	1.01265	22.1572	3.69226
ENSMUSG00000030428	Ttyh1	7	4119408	4136708	629.544	5.24333	0.500745	-10.4711	1.17315e-25	3.82118e-24	2201	654	820	41	9	32	2168.98	748.652	779.908	41.5186	8.67019	29.5381
ENSMUSG00000098470	C1rb	6	124570294	124581171	44.3493	5.22012	0.619404	-8.42765	3.52677e-17	6.90823e-16	116	61	81	2	3	0	114.312	69.8284	77.0396	2.0253	2.89006	0
ENSMUSG00000046834	Krt1	15	101845428	101850786	11.4795	5.20899	0.959241	-5.43033	5.62511e-08	4.47561e-07	26	22	19	0	0	0	25.6217	25.184	18.071	0	0	0
ENSMUSG00000033350	Chst2	9	95399292	95406722	29.9926	5.20192	0.688144	-7.55934	4.05116e-14	6.31642e-13	56	50	68	1	0	2	55.1853	57.2364	64.6753	1.01265	0	1.84613
ENSMUSG00000098050	Gm5345	8	40853828	40855027	30.3524	5.20009	0.695576	-7.47595	7.66455e-14	1.16624e-12	75	48	53	0	2	1	73.9088	54.9469	50.4087	0	1.92671	0.923065
ENSMUSG00000029335	Bmp3	5	98854415	98884396	23.6298	5.18704	0.751202	-6.90499	5.02085e-12	6.49698e-11	45	46	45	1	1	0	44.3453	52.6575	42.7998	1.01265	0.963354	0
ENSMUSG00000017002	Slpi	2	164354070	164389095	53.3117	5.18118	0.751064	-6.89846	5.25689e-12	6.78546e-11	228	40	47	0	2	3	224.683	45.7891	44.702	0	1.92671	2.7692
ENSMUSG00000079042	Apela	8	65028417	65037336	29.3351	5.177	0.685726	-7.54966	4.36383e-14	6.79376e-13	62	48	60	1	1	1	61.098	54.9469	57.0664	1.01265	0.963354	0.923065
ENSMUSG00000032243	Itga11	9	62677826	62783982	54.6757	5.17545	0.551569	-9.38313	6.40416e-21	1.60265e-19	132	83	101	4	2	1	130.08	95.0124	96.0618	4.0506	1.92671	0.923065
ENSMUSG00000006457	Actn3	19	4861223	4877909	49.3125	5.17466	0.594944	-8.69773	3.38593e-18	7.18769e-17	131	75	79	1	4	1	129.094	85.8546	75.1374	1.01265	3.85342	0.923065
ENSMUSG00000050248	Evc2	5	37338499	37425055	17.3553	5.16714	0.840713	-6.14614	7.93916e-10	8.12069e-09	42	29	30	1	0	0	41.389	33.1971	28.5332	1.01265	0	0
ENSMUSG00000041372	B4galnt3	6	120203073	120294559	54.2788	5.14915	0.56122	-9.17492	4.51927e-20	1.07544e-18	83	104	124	3	4	0	81.7925	119.052	117.937	3.03795	3.85342	0
ENSMUSG00000078949	R3hdml	2	163492318	163502612	496.105	5.1321	0.344872	-14.8812	4.36853e-50	4.37819e-48	1409	663	792	30	30	18	1388.5	758.955	753.277	30.3795	28.9006	16.6152
ENSMUSG00000071398	2410004P03Rik	12	17003319	17011727	17.0112	5.13206	0.844184	-6.07931	1.20699e-09	1.20966e-08	26	31	42	1	0	0	25.6217	35.4866	39.9465	1.01265	0	0
ENSMUSG00000025582	Nptx1	11	119538719	119547753	2885.57	5.13172	0.424689	-12.0835	1.29119e-33	6.14522e-32	10044	3004	3740	82	153	205	9897.87	3438.76	3557.14	83.0372	147.393	189.228
ENSMUSG00000071178	Serpina1b	12	103728156	103830373	10.5765	5.10995	0.964926	-5.29569	1.18567e-07	9.06028e-07	18	20	24	0	0	0	17.7381	22.8946	22.8266	0	0	0
ENSMUSG00000084890	A830036E02Rik	11	99416956	99425497	10.7866	5.10901	0.967061	-5.28303	1.27067e-07	9.66024e-07	27	20	16	0	0	0	26.6072	22.8946	15.2177	0	0	0
ENSMUSG00000024747	Aldh1a7	19	20692953	20727562	877.116	5.09868	0.959011	-5.31661	NA	NA	3561	716	937	7	36	1	3509.19	819.625	891.187	7.08854	34.6808	0.923065
ENSMUSG00000040147	Maob	X	16709282	16817366	787.4	5.09074	0.297815	-17.0936	1.65499e-65	2.87499e-63	1505	1326	1679	31	69	31	1483.1	1517.91	1596.91	31.3921	66.4715	28.615
ENSMUSG00000033900	Map9	3	82358044	82395268	33.7089	5.08707	0.648286	-7.84696	4.26246e-15	7.20642e-14	54	67	72	1	2	1	53.2144	76.6968	68.4797	1.01265	1.92671	0.923065
ENSMUSG00000004631	Sgce	6	4674350	4747207	101.491	5.08049	0.406351	-12.5027	7.21611e-36	3.8571e-34	219	163	201	4	6	6	215.814	186.591	191.172	4.0506	5.78013	5.53839
ENSMUSG00000061048	Cdh3	8	106510891	106557297	948.785	5.07605	0.315549	-16.0864	3.17687e-58	4.44463e-56	1138	1914	2342	48	65	45	1121.44	2191.01	2227.49	48.6071	62.618	41.5379
ENSMUSG00000031239	Itm2a	X	107397099	107403376	73.0296	5.06678	0.649407	-7.80216	6.08546e-15	1.01649e-13	288	74	64	4	3	2	283.81	84.7099	60.8708	4.0506	2.89006	1.84613
ENSMUSG00000029861	Fam131b	6	42315312	42324643	27.4722	5.05089	0.704759	-7.16683	7.67556e-13	1.06457e-11	64	44	51	0	3	0	63.0689	50.368	48.5064	0	2.89006	0
ENSMUSG00000026725	Tnn	1	160085029	160153580	48.2323	5.04918	0.648337	-7.78789	6.8138e-15	1.13542e-13	155	47	81	3	0	3	152.745	53.8022	77.0396	3.03795	0	2.7692
ENSMUSG00000031202	Rab39b	X	75572046	75578231	23.447	5.04882	0.799179	-6.3175	2.65822e-10	2.89818e-09	22	50	63	0	0	2	21.6799	57.2364	59.9197	0	0	1.84613
ENSMUSG00000022015	Tnfsf11	14	78277445	78308043	73.2043	5.03453	0.507168	-9.92676	3.18438e-23	9.18142e-22	186	118	116	1	7	3	183.294	135.078	110.328	1.01265	6.74348	2.7692
ENSMUSG00000042988	Notum	11	120653788	120661175	117.501	5.02508	0.42263	-11.89	1.33373e-32	6.0441e-31	304	186	183	8	5	6	299.577	212.919	174.053	8.10119	4.81677	5.53839
ENSMUSG00000030834	Abcc6	7	45967555	46030302	33.4878	5.01511	0.678597	-7.3904	1.46384e-13	2.17036e-12	99	47	48	2	1	1	97.5597	53.8022	45.6531	2.0253	0.963354	0.923065
ENSMUSG00000076497	Trbj2-7	6	41543810	41543856	10.1791	5.01439	0.974963	-5.14316	2.70153e-07	1.95678e-06	27	11	23	0	0	0	26.6072	12.592	21.8755	0	0	0
ENSMUSG00000050014	Apol10b	15	77584158	77596125	10.7889	5.00997	0.980608	-5.10904	3.23791e-07	2.31871e-06	10	28	24	0	0	0	9.85451	32.0524	22.8266	0	0	0
ENSMUSG00000071862	Lrrtm2	18	35209011	35215024	25.9688	4.98532	0.699776	-7.12417	1.04714e-12	1.43988e-11	59	42	49	2	1	0	58.1416	48.0786	46.6042	2.0253	0.963354	0
ENSMUSG00000075297	H60b	10	22158586	22288849	394.743	4.98154	0.258179	-19.2949	5.927e-83	1.43668e-80	872	623	764	24	18	30	859.314	713.166	726.646	24.3036	17.3404	27.692
ENSMUSG00000031255	Sytl4	X	133936385	133981812	15.1793	4.97506	0.852925	-5.83294	5.44591e-09	5.03886e-08	27	33	27	1	0	0	26.6072	37.776	25.6799	1.01265	0	0
ENSMUSG00000002265	Peg3	7	6703892	6730431	20.9566	4.97432	0.779789	-6.37907	1.78168e-10	1.97348e-09	59	25	39	0	1	1	58.1416	28.6182	37.0932	0	0.963354	0.923065
ENSMUSG00000021806	Nid2	14	19751265	19811787	146.646	4.96924	0.402828	-12.3359	5.80393e-35	2.92243e-33	257	257	324	6	16	3	253.261	294.195	308.159	6.07589	15.4137	2.7692
ENSMUSG00000039323	Igfbp2	1	72824503	72852474	9.51718	4.96912	0.974238	-5.10052	3.38725e-07	2.41983e-06	16	17	23	0	0	0	15.7672	19.4604	21.8755	0	0	0
ENSMUSG00000078503	Zfp990	4	145510759	145539188	14.8063	4.96578	0.849296	-5.84694	5.00711e-09	4.65559e-08	29	26	31	1	0	0	28.5781	29.7629	29.4843	1.01265	0	0
ENSMUSG00000002688	Prkd1	12	50341231	50649098	74.5373	4.96449	0.495569	-10.0178	1.27348e-23	3.71807e-22	166	125	136	0	3	9	163.585	143.091	129.351	0	2.89006	8.30759
ENSMUSG00000089678	Agxt2	15	10358532	10410153	10.8933	4.96292	0.988253	-5.02191	5.1161e-07	3.55975e-06	41	11	13	0	0	0	40.4035	12.592	12.3644	0	0	0
ENSMUSG00000015090	Ptgds	2	25466709	25470046	111.501	4.95824	0.488668	-10.1464	3.4366e-24	1.03078e-22	327	134	185	4	11	3	322.243	153.394	175.955	4.0506	10.5969	2.7692
ENSMUSG00000020241	Col6a2	10	76595762	76623630	966.958	4.95425	0.424977	-11.6577	2.09675e-31	9.03077e-30	2200	1530	1812	15	62	91	2167.99	1751.43	1723.41	15.1897	59.728	83.9989
ENSMUSG00000022868	Ahsg	16	22892042	22899438	13.6344	4.94586	1.00866	-4.90339	NA	NA	66	8	8	0	0	0	65.0398	9.15782	7.60885	0	0	0
ENSMUSG00000026185	Igfbp5	1	72857932	72874884	106.054	4.94232	0.453471	-10.8989	1.16712e-27	4.18038e-26	257	162	190	1	5	12	253.261	185.446	180.71	1.01265	4.81677	11.0768
ENSMUSG00000097053	Gm1972	10	22224280	22253819	31.0192	4.9348	0.671614	-7.34766	2.01704e-13	2.97153e-12	51	53	75	0	4	0	50.258	60.6706	71.333	0	3.85342	0
ENSMUSG00000038248	Sobp	10	43002500	43174530	133.604	4.91121	0.402241	-12.2096	2.76172e-34	1.3578e-32	257	220	288	1	9	14	253.261	251.84	273.919	1.01265	8.67019	12.9229
ENSMUSG00000024593	Megf10	18	57133090	57297467	3358.38	4.90766	0.44963	-10.9149	9.78629e-28	3.51127e-26	9490	4434	5426	59	230	304	9351.93	5075.72	5160.71	59.7463	221.572	280.612
ENSMUSG00000061082	Plac1	X	53069995	53240111	14.3189	4.90595	0.857025	-5.7244	1.03803e-08	9.21583e-08	34	25	24	0	1	0	33.5053	28.6182	22.8266	0	0.963354	0
ENSMUSG00000022324	Matn2	15	34306677	34436273	3990.94	4.90542	0.398908	-12.2971	9.38577e-35	4.68076e-33	10948	5371	6642	95	269	364	10788.7	6148.33	6317.25	96.2016	259.142	335.996
ENSMUSG00000097514	Gm17619	2	170192449	170194053	9.21655	4.8955	0.981653	-4.98699	6.13258e-07	4.21774e-06	25	11	19	0	0	0	24.6363	12.592	18.071	0	0	0
ENSMUSG00000025810	Nrp1	8	128358604	128503363	2279.68	4.89229	0.207191	-23.6124	2.87184e-123	2.17006e-120	5067	3647	4287	112	155	184	4993.28	4174.82	4077.39	113.417	149.32	169.844
ENSMUSG00000029695	Aass	6	23072173	23132986	31.7771	4.88696	0.703503	-6.9466	3.74196e-12	4.91835e-11	98	33	55	3	1	0	96.5742	37.776	52.3109	3.03795	0.963354	0
ENSMUSG00000027499	Pkia	3	7366669	7445366	69.2186	4.88383	0.46085	-10.5974	3.06287e-26	1.03819e-24	149	113	134	4	6	2	146.832	129.354	127.448	4.0506	5.78013	1.84613
ENSMUSG00000004473	Clec11a	7	44302687	44306902	88.7348	4.86617	0.42243	-11.5195	1.0524e-30	4.3454e-29	153	171	179	7	6	3	150.774	195.748	170.248	7.08854	5.78013	2.7692
ENSMUSG00000027254	Map1a	2	121289600	121310832	161.608	4.86531	0.328427	-14.814	1.19003e-49	1.15923e-47	330	262	331	6	14	11	325.199	299.919	314.816	6.07589	13.487	10.1537
ENSMUSG00000055373	Fut9	4	25609332	25800244	8.76547	4.86475	0.980909	-4.95943	7.07016e-07	4.8307e-06	18	13	21	0	0	0	17.7381	14.8815	19.9732	0	0	0
ENSMUSG00000053395	Cacng8	7	3390683	3415648	18.7441	4.86067	0.773079	-6.28742	3.22787e-10	3.47563e-09	32	30	47	0	1	1	31.5344	34.3418	44.702	0	0.963354	0.923065
ENSMUSG00000031129	Slc9a9	9	94669909	95230445	29.5699	4.86036	0.67537	-7.19659	6.17386e-13	8.64341e-12	79	37	56	2	2	0	77.8507	42.3549	53.262	2.0253	1.92671	0
ENSMUSG00000021596	Mctp1	13	76384535	77031810	96.0962	4.84624	0.466527	-10.3879	2.81451e-25	8.93018e-24	261	124	169	8	7	2	257.203	141.946	160.737	8.10119	6.74348	1.84613
ENSMUSG00000034402	Kcnh5	12	74897220	75177332	44.3343	4.84614	0.587653	-8.24659	1.62972e-16	3.0524e-15	123	60	73	2	1	4	121.211	68.6837	69.4308	2.0253	0.963354	3.69226
ENSMUSG00000040133	Gpr176	2	118277110	118373419	8.68867	4.84563	0.982524	-4.93182	8.14683e-07	5.51571e-06	21	15	15	0	0	0	20.6945	17.1709	14.2666	0	0	0
ENSMUSG00000021318	Gli3	13	15463235	15730026	396.144	4.8437	0.357069	-13.5651	6.446e-42	4.63357e-40	650	747	849	42	18	15	640.543	855.112	807.49	42.5313	17.3404	13.846
ENSMUSG00000022416	Cacna1i	15	80287238	80398279	16.9376	4.8412	0.909983	-5.3201	1.03711e-07	7.97477e-07	70	16	14	1	0	0	68.9816	18.3156	13.3155	1.01265	0	0
ENSMUSG00000029122	Evc	5	37289098	37336894	8.58041	4.83273	0.98334	-4.9146	8.8963e-07	5.98619e-06	19	12	20	0	0	0	18.7236	13.7367	19.0221	0	0	0
ENSMUSG00000040653	Ppp1r14c	10	3366057	3464975	13.656	4.82739	0.865274	-5.57903	2.41866e-08	2.03962e-07	24	31	23	0	0	1	23.6508	35.4866	21.8755	0	0	0.923065
ENSMUSG00000023224	Serping1	2	84765387	84775444	130.467	4.82066	0.449696	-10.7198	8.21704e-27	2.85487e-25	305	205	236	3	17	4	300.563	234.669	224.461	3.03795	16.377	3.69226
ENSMUSG00000016150	Tenm1	X	42527866	43429126	202.991	4.81893	0.507027	-9.50429	2.01423e-21	5.21597e-20	733	186	261	6	17	13	722.336	212.919	248.239	6.07589	16.377	11.9998
ENSMUSG00000087547	Platr27	2	157595583	157597320	18.2923	4.81009	0.781338	-6.15622	7.45035e-10	7.65451e-09	31	26	50	0	1	1	30.549	29.7629	47.5553	0	0.963354	0.923065
ENSMUSG00000042195	Slc35f2	9	53771538	53818154	58.6828	4.80313	0.551774	-8.70488	3.17899e-18	6.75527e-17	168	84	85	3	1	6	165.556	96.1571	80.8441	3.03795	0.963354	5.53839
ENSMUSG00000091089	NA	NA	NA	NA	19.8292	4.80128	0.814055	-5.89798	3.67973e-09	3.47881e-08	66	23	27	0	2	0	65.0398	26.3287	25.6799	0	1.92671	0
ENSMUSG00000006542	Prkag3	1	74738922	74749221	119.67	4.7891	0.415792	-11.518	1.07055e-30	4.41042e-29	304	170	212	5	13	5	299.577	194.604	201.635	5.06324	12.5236	4.61533
ENSMUSG00000028661	Epha8	4	136929419	136956816	17.7281	4.78434	0.774586	-6.17663	6.54831e-10	6.76107e-09	30	33	39	1	0	1	29.5635	37.776	37.0932	1.01265	0	0.923065
ENSMUSG00000040528	Milr1	11	106751226	106768794	53.5425	4.78265	0.577776	-8.27769	1.25585e-16	2.38646e-15	163	68	78	1	5	3	160.629	77.8415	74.1863	1.01265	4.81677	2.7692
ENSMUSG00000010601	Apol7a	15	77388221	77399110	122.012	4.77855	0.39291	-12.162	4.95608e-34	2.40826e-32	237	206	252	3	15	6	233.552	235.814	239.679	3.03795	14.4503	5.53839
ENSMUSG00000029375	Cxcl15	5	90794534	90803067	8.21965	4.76814	0.988223	-4.82496	1.40033e-06	9.10519e-06	17	11	21	0	0	0	16.7527	12.592	19.9732	0	0	0
ENSMUSG00000031304	Il2rg	X	101264378	101268255	12.6935	4.7548	0.865307	-5.49492	3.9088e-08	3.1929e-07	23	21	30	0	0	1	22.6654	24.0393	28.5332	0	0	0.923065
ENSMUSG00000053279	Aldh1a1	19	20492715	20643462	418.644	4.75265	0.423596	-11.2198	3.26073e-29	1.27291e-27	1179	543	682	46	22	13	1161.85	621.587	648.655	46.5818	21.1938	11.9998
ENSMUSG00000018593	Sparc	11	55394500	55423183	7989.68	4.75182	0.364145	-13.0493	6.41623e-39	3.92237e-37	17262	12739	15534	231	836	575	17010.9	14582.7	14774.5	233.922	805.364	530.762
ENSMUSG00000042476	Abcb4	5	8893717	8959231	406.197	4.74297	0.322472	-14.7082	5.71152e-49	5.36317e-47	893	622	802	44	22	18	880.008	712.021	762.788	44.5565	21.1938	16.6152
ENSMUSG00000031725	Ces1f	8	93256236	93279747	63.1784	4.74249	1.07666	-4.40482	NA	NA	334	27	20	0	0	0	329.141	30.9077	19.0221	0	0	0
ENSMUSG00000023169	Slc38a1	15	96571418	96642913	12.5988	4.73522	0.868796	-5.45032	5.02779e-08	4.03268e-07	29	17	28	0	0	1	28.5781	19.4604	26.631	0	0	0.923065
ENSMUSG00000036334	Igsf10	3	59316735	59344394	17.271	4.72618	0.784915	-6.02126	1.73064e-09	1.70335e-08	45	26	29	1	0	1	44.3453	29.7629	27.5821	1.01265	0	0.923065
ENSMUSG00000084986	Gm16224	4	135143421	135144285	8.09548	4.72366	0.992803	-4.7579	1.95615e-06	1.24399e-05	23	11	14	0	0	0	22.6654	12.592	13.3155	0	0	0
ENSMUSG00000020052	Ascl1	10	87490819	87493660	10.7839	4.72271	1.01633	-4.64684	3.37054e-06	2.0629e-05	3	34	24	0	0	0	2.95635	38.9208	22.8266	0	0	0
ENSMUSG00000056895	Hist3h2ba	11	58948920	58949533	42.3773	4.72262	0.616113	-7.66518	1.78574e-14	2.88124e-13	48	85	108	4	3	0	47.3017	97.3019	102.72	4.0506	2.89006	0
ENSMUSG00000032649	Colgalt2	1	152399830	152510695	8.19518	4.71912	0.994689	-4.74431	2.09215e-06	1.32361e-05	24	9	16	0	0	0	23.6508	10.3026	15.2177	0	0	0
ENSMUSG00000043833	2900005J15Rik	5	25100983	25110109	8.08114	4.71871	0.992976	-4.75209	2.01324e-06	1.27796e-05	20	16	11	0	0	0	19.709	18.3156	10.4622	0	0	0
ENSMUSG00000038168	P3h2	16	25959288	26105784	203.43	4.7186	0.855865	-5.51325	3.52267e-08	2.89565e-07	491	329	356	0	7	16	483.857	376.615	338.594	0	6.74348	14.769
ENSMUSG00000052316	Lrrc15	16	30269302	30283256	13.0625	4.70213	0.884526	-5.31598	1.06083e-07	8.15112e-07	14	24	38	0	1	0	13.7963	27.4735	36.1421	0	0.963354	0
ENSMUSG00000038521	C1s1	6	124530345	124542359	41.3329	4.7011	0.61332	-7.665	1.78825e-14	2.88305e-13	126	54	58	3	3	1	124.167	61.8153	55.1642	3.03795	2.89006	0.923065
ENSMUSG00000023391	Dlx2	2	71543408	71546754	121.441	4.6921	0.455293	-10.3057	6.64131e-25	2.06019e-23	218	227	242	17	3	4	214.828	259.853	230.168	17.215	2.89006	3.69226
ENSMUSG00000079654	Prrt4	6	29169232	29179584	117.069	4.68543	0.422512	-11.0894	1.41162e-28	5.32128e-27	320	169	179	9	10	5	315.344	193.459	170.248	9.11384	9.63354	4.61533
ENSMUSG00000087265	Gm12349	11	100291671	100293711	87.0443	4.67716	0.421161	-11.1054	1.18089e-28	4.45957e-27	175	135	187	4	11	3	172.454	154.538	177.857	4.0506	10.5969	2.7692
ENSMUSG00000034488	Edil3	13	88821472	89323223	4896.16	4.6712	0.306948	-15.2182	2.6775e-52	3.03343e-50	12162	7096	8648	202	393	499	11985.1	8122.99	8225.17	204.555	378.598	460.61
ENSMUSG00000027238	Frmd5	2	121545529	121807087	42.6453	4.66978	0.547725	-8.52578	1.51788e-17	3.075e-16	104	65	75	2	2	4	102.487	74.4073	71.333	2.0253	1.92671	3.69226
ENSMUSG00000022986	Krt75	15	101563345	101573904	12.9463	4.65764	0.891408	-5.22503	1.74123e-07	1.29265e-06	43	15	18	1	0	0	42.3744	17.1709	17.1199	1.01265	0	0
ENSMUSG00000029546	Uncx	5	139543494	139548179	13.7489	4.64915	0.911341	-5.10144	3.37081e-07	2.40973e-06	53	14	14	0	0	1	52.2289	16.0262	13.3155	0	0	0.923065
ENSMUSG00000029379	Cxcl3	5	90786103	90789600	110.223	4.64437	0.459964	-10.0973	5.68112e-24	1.69184e-22	251	179	197	0	12	11	247.348	204.906	187.368	0	11.5603	10.1537
ENSMUSG00000022468	Endou	15	97711019	97731405	7.34819	4.63498	0.995637	-4.65529	3.23527e-06	1.98945e-05	14	14	15	0	0	0	13.7963	16.0262	14.2666	0	0	0
ENSMUSG00000089991	Gm16332	1	139862957	139936477	19.0903	4.63133	0.848085	-5.46093	4.73653e-08	3.81816e-07	73	18	21	2	0	0	71.9379	20.6051	19.9732	2.0253	0	0
ENSMUSG00000034731	Dgkh	14	78558750	78732776	11.923	4.62945	0.881449	-5.25209	1.50384e-07	1.12726e-06	33	15	22	0	0	1	32.5199	17.1709	20.9243	0	0	0.923065
ENSMUSG00000017400	Stac2	11	98036623	98053462	56.1574	4.62416	0.631332	-7.32445	2.39886e-13	3.50186e-12	193	60	72	4	0	6	190.192	68.6837	68.4797	4.0506	0	5.53839
ENSMUSG00000031980	Agt	8	124556534	124569706	15.8226	4.62232	0.786577	-5.8765	4.19043e-09	3.92424e-08	37	27	27	0	1	1	36.4617	30.9077	25.6799	0	0.963354	0.923065
ENSMUSG00000027339	Rassf2	2	131989415	132030258	166.34	4.62085	0.405201	-11.4039	4.0002e-30	1.61292e-28	404	235	311	12	20	4	398.122	269.011	295.794	12.1518	19.2671	3.69226
ENSMUSG00000021319	Sfrp4	13	19623104	19632994	14.0928	4.62045	0.921198	-5.0157	5.28416e-07	3.66812e-06	57	9	18	0	1	0	56.1707	10.3026	17.1199	0	0.963354	0
ENSMUSG00000030693	Klk10	7	43781035	43785410	160.536	4.6114	0.353855	-13.0319	8.05821e-39	4.91174e-37	336	259	316	12	19	5	331.112	296.485	300.55	12.1518	18.3037	4.61533
ENSMUSG00000063415	Cyp26b1	6	84571414	84593908	2253.86	4.61029	0.241487	-19.0912	2.98581e-81	6.91581e-79	5894	3170	3757	163	177	192	5808.25	3628.79	3573.31	165.062	170.514	177.229
ENSMUSG00000028698	Pik3r3	4	116221618	116303056	1338.33	4.58053	0.259435	-17.6558	9.18651e-70	1.74093e-67	2390	2418	2732	70	98	155	2355.23	2767.95	2598.42	70.8854	94.4087	143.075
ENSMUSG00000105867	Gm42517	5	108366073	108367922	15.325	4.57943	0.789296	-5.80192	6.55585e-09	6.0019e-08	28	23	38	0	1	1	27.5926	26.3287	36.1421	0	0.963354	0.923065
ENSMUSG00000085431	4930440I19Rik	2	78051177	78194430	12.0229	4.57837	0.89428	-5.11961	3.06163e-07	2.19699e-06	38	17	15	0	1	0	37.4471	19.4604	14.2666	0	0.963354	0
ENSMUSG00000028020	Glrb	3	80843599	80913660	468.156	4.57736	0.225482	-20.3003	1.27723e-91	4.36479e-89	921	794	928	46	34	33	907.601	908.914	882.627	46.5818	32.7541	30.4612
ENSMUSG00000039405	Prss23	7	89507783	89527187	138.517	4.57161	0.363997	-12.5595	3.52734e-36	1.91987e-34	334	214	238	9	7	16	329.141	244.972	226.363	9.11384	6.74348	14.769
ENSMUSG00000031762	Mt2	8	94172664	94173568	1805.68	4.57098	0.378751	-12.0686	1.54829e-33	7.31874e-32	3130	3201	3876	76	245	93	3084.46	3664.27	3686.49	76.9613	236.022	85.8451
ENSMUSG00000053613	Notumos	11	120659157	120661815	7.0046	4.56957	1.00017	-4.56879	4.90552e-06	2.90436e-05	15	13	13	0	0	0	14.7818	14.8815	12.3644	0	0	0
ENSMUSG00000020953	Coch	12	51593341	51605771	19.2252	4.5693	0.871183	-5.24494	1.56332e-07	1.16932e-06	7	54	47	1	0	1	6.89816	61.8153	44.702	1.01265	0	0.923065
ENSMUSG00000050334	C130071C03Rik	13	83721381	83884194	27.4816	4.56183	0.638915	-7.13996	9.33553e-13	1.29051e-11	67	44	46	1	1	3	66.0252	50.368	43.7509	1.01265	0.963354	2.7692
ENSMUSG00000049929	Lpar4	X	106920625	106933900	98.9648	4.56154	0.426926	-10.6846	1.20139e-26	4.1259e-25	252	160	148	11	6	5	248.334	183.156	140.764	11.1391	5.78013	4.61533
ENSMUSG00000029287	Tgfbr3	5	107106570	107289629	210.348	4.55924	0.367662	-12.4006	2.59282e-35	1.34453e-33	465	353	371	16	6	27	458.235	404.089	352.861	16.2024	5.78013	24.9228
ENSMUSG00000027221	Chst1	2	92599707	92615250	6765.17	4.5576	0.219292	-20.7833	6.13285e-96	2.55691e-93	15413	10357	12555	525	435	709	15188.8	11855.9	11941.1	531.641	419.059	654.453
ENSMUSG00000030257	Srgap3	6	112717971	112947266	1376.13	4.55573	0.375372	-12.1366	6.76119e-34	3.24755e-32	3928	1725	2212	52	114	157	3870.85	1974.66	2103.85	52.6577	109.822	144.921
ENSMUSG00000022514	Il1rap	16	26581704	26730117	81.5886	4.55382	0.509617	-8.93577	4.04361e-19	9.04433e-18	176	140	146	12	5	0	173.439	160.262	138.862	12.1518	4.81677	0
ENSMUSG00000007034	Slc44a4	17	34914466	34930436	161.118	4.5527	0.389044	-11.7023	1.24054e-31	5.43283e-30	265	320	319	9	22	6	261.145	366.313	303.403	9.11384	21.1938	5.53839
ENSMUSG00000074483	Bglap	3	88383501	88384464	8.2467	4.54824	1.01696	-4.47237	7.73581e-06	4.40965e-05	33	9	7	0	0	0	32.5199	10.3026	6.65775	0	0	0
ENSMUSG00000033214	Slitrk5	14	111675097	111683141	11.2905	4.54189	0.88805	-5.11445	3.14652e-07	2.25558e-06	21	27	16	0	0	1	20.6945	30.9077	15.2177	0	0	0.923065
ENSMUSG00000054612	Mgmt	7	136894614	137130266	111.717	4.5415	0.391813	-11.591	4.578e-31	1.91632e-29	229	189	214	2	14	10	225.668	216.354	203.537	2.0253	13.487	9.23065
ENSMUSG00000014599	Csf1	3	107741048	107760469	2622.98	4.53953	0.235064	-19.3119	4.26209e-83	1.04526e-80	5337	4344	5130	164	183	308	5259.35	4972.7	4879.18	166.074	176.294	284.304
ENSMUSG00000021732	Fgf10	13	118669791	118792115	11.5644	4.53462	0.897557	-5.05218	4.368e-07	3.06791e-06	37	13	18	0	0	1	36.4617	14.8815	17.1199	0	0	0.923065
ENSMUSG00000086470	Gm12580	4	58648392	58658592	7.09934	4.53382	1.00597	-4.50693	6.57731e-06	3.79597e-05	9	17	15	0	0	0	8.86906	19.4604	14.2666	0	0	0
ENSMUSG00000048728	Zfp454	11	50872720	50887651	27.0052	4.5197	0.649191	-6.96206	3.35339e-12	4.42155e-11	38	44	73	1	2	2	37.4471	50.368	69.4308	1.01265	1.92671	1.84613
ENSMUSG00000085316	D330050G23Rik	2	116900152	116912791	6.76437	4.5181	1.00417	-4.49934	6.81659e-06	3.92213e-05	12	11	17	0	0	0	11.8254	12.592	16.1688	0	0	0
ENSMUSG00000056427	Slit3	11	35121224	35708507	7.21332	4.51332	1.00983	-4.46938	7.84462e-06	4.468e-05	12	20	9	0	0	0	11.8254	22.8946	8.55996	0	0	0
ENSMUSG00000033082	Clec1a	6	129424772	129452000	7.1121	4.49939	1.011	-4.45042	8.57006e-06	4.85202e-05	23	10	9	0	0	0	22.6654	11.4473	8.55996	0	0	0
ENSMUSG00000031595	Pdgfrl	8	40926212	40990785	208.071	4.49483	0.301257	-14.9202	2.43426e-50	2.45143e-48	490	301	390	14	20	18	482.871	344.563	370.932	14.1771	19.2671	16.6152
ENSMUSG00000023216	Epb42	2	121017891	121037072	10.5545	4.48534	0.882148	-5.08457	3.68468e-07	2.61707e-06	18	19	24	1	0	0	17.7381	21.7498	22.8266	1.01265	0	0
ENSMUSG00000056025	Clca3a1	3	144729677	144760977	14.8395	4.46801	0.813907	-5.48958	4.02885e-08	3.28068e-07	42	20	24	0	2	0	41.389	22.8946	22.8266	0	1.92671	0
ENSMUSG00000074217	2210011C24Rik	8	84010222	84012171	22.0277	4.4594	0.689261	-6.46983	9.81126e-11	1.12007e-09	55	29	43	2	0	2	54.1998	33.1971	40.8976	2.0253	0	1.84613
ENSMUSG00000030708	Dnajb13	7	100501716	100514960	119.68	4.45578	0.424122	-10.5059	8.11541e-26	2.68104e-24	143	254	272	5	12	12	140.92	290.761	258.701	5.06324	11.5603	11.0768
ENSMUSG00000012396	Nanog	6	122707489	122714633	14.1489	4.45211	0.799065	-5.57164	2.52347e-08	2.122e-07	26	26	29	0	2	0	25.6217	29.7629	27.5821	0	1.92671	0
ENSMUSG00000090222	Ifi203-ps	1	173776529	173798270	22.835	4.43759	0.71976	-6.16537	7.03165e-10	7.24576e-09	67	22	44	2	2	0	66.0252	25.184	41.8487	2.0253	1.92671	0
ENSMUSG00000040138	Ndp	X	16885521	16911774	277.167	4.4352	0.389548	-11.3855	4.9385e-30	1.97977e-28	511	487	563	6	33	31	503.566	557.483	535.473	6.07589	31.7907	28.615
ENSMUSG00000063727	Tnfrsf11b	15	54250619	54278484	226.55	4.42902	0.780336	-5.67579	1.38052e-08	1.20613e-07	668	298	340	3	29	6	658.281	341.129	323.376	3.03795	27.9373	5.53839
ENSMUSG00000021573	Tppp	13	74009407	74035753	21.415	4.42777	0.686477	-6.44999	1.11856e-10	1.27141e-09	31	44	46	1	1	2	30.549	50.368	43.7509	1.01265	0.963354	1.84613
ENSMUSG00000031119	Gpc4	X	52053021	52165252	14.3125	4.42217	0.819176	-5.39832	6.72694e-08	5.2897e-07	41	19	23	0	0	2	40.4035	21.7498	21.8755	0	0	1.84613
ENSMUSG00000104301	Wdr49	3	75274988	75482156	18.583	4.42151	0.764632	-5.78253	7.3586e-09	6.69273e-08	57	20	31	2	0	1	56.1707	22.8946	29.4843	2.0253	0	0.923065
ENSMUSG00000047759	Hs3st3a1	11	64435332	64522841	14.1045	4.4183	0.814678	-5.42337	5.84847e-08	4.64269e-07	38	18	26	0	0	2	37.4471	20.6051	24.7288	0	0	1.84613
ENSMUSG00000051367	Six1	12	73040015	73053887	188.883	4.40661	0.317604	-13.8745	9.03893e-44	6.90203e-42	399	275	397	12	12	26	393.195	314.8	377.589	12.1518	11.5603	23.9997
ENSMUSG00000035472	Slc25a21	12	56712634	57197472	110.091	4.39006	0.413376	-10.62	2.40514e-26	8.19241e-25	191	193	236	4	18	6	188.221	220.932	224.461	4.0506	17.3404	5.53839
ENSMUSG00000022799	Arhgap31	16	38598340	38713274	233.275	4.38545	0.276896	-15.8379	1.70407e-56	2.27712e-54	475	373	466	25	24	14	468.089	426.984	443.216	25.3162	23.1205	12.9229
ENSMUSG00000085886	D030047H15Rik	7	4126340	4136926	6.76852	4.38107	1.02192	-4.28711	1.81011e-05	9.64557e-05	24	9	7	0	0	0	23.6508	10.3026	6.65775	0	0	0
ENSMUSG00000106508	4933425M03Rik	3	85887691	85889234	17.0649	4.37785	0.740468	-5.91228	3.37413e-09	3.20151e-08	26	33	38	0	2	1	25.6217	37.776	36.1421	0	1.92671	0.923065
ENSMUSG00000039628	Hs3st6	17	24753003	24758683	9.93115	4.37774	0.894238	-4.89549	9.80604e-07	6.54762e-06	26	13	19	1	0	0	25.6217	14.8815	18.071	1.01265	0	0
ENSMUSG00000029371	Cxcl5	5	90759360	90761624	75.7436	4.36507	0.459414	-9.50139	2.07114e-21	5.35005e-20	186	107	137	4	12	3	183.294	122.486	130.302	4.0506	11.5603	2.7692
ENSMUSG00000037034	Pax1	2	147361925	147393295	6.23208	4.35842	1.01821	-4.28047	1.86501e-05	9.90775e-05	19	8	10	0	0	0	18.7236	9.15782	9.51107	0	0	0
ENSMUSG00000068735	Trp53i11	2	93187548	93201759	1054.34	4.32101	0.39068	-11.0602	1.95607e-28	7.29451e-27	1497	1976	2433	114	37	134	1475.22	2261.98	2314.04	115.442	35.6441	123.691
ENSMUSG00000024534	Sncaip	18	52767709	52915935	6.56579	4.3201	1.02705	-4.2063	2.59588e-05	0.000134344	5	11	23	0	0	0	4.92726	12.592	21.8755	0	0	0
ENSMUSG00000033316	Galnt9	5	110544355	110621380	6.07356	4.31462	1.02167	-4.2231	2.40969e-05	0.00012533	19	8	9	0	0	0	18.7236	9.15782	8.55996	0	0	0
ENSMUSG00000031144	Syp	X	7638471	7653256	79.6108	4.29249	0.38012	-11.2925	1.42963e-29	5.64433e-28	145	136	166	6	9	7	142.89	155.683	157.884	6.07589	8.67019	6.46146
ENSMUSG00000003418	St8sia6	2	13651021	13794064	43.89	4.28863	0.522287	-8.21126	2.18888e-16	4.06316e-15	106	67	75	6	4	1	104.458	76.6968	71.333	6.07589	3.85342	0.923065
ENSMUSG00000099604	Gm6651	1	106439600	106439870	17.2541	4.27784	0.787434	-5.43263	5.55303e-08	4.42164e-07	13	36	49	1	1	1	12.8109	41.2102	46.6042	1.01265	0.963354	0.923065
ENSMUSG00000038128	Camk4	18	32939041	33195767	583.819	4.26738	0.23386	-18.2476	2.16129e-74	4.50542e-72	939	1054	1265	64	61	48	925.339	1206.54	1203.15	64.8095	58.7646	44.3071
ENSMUSG00000044071	Fam19a2	10	123263996	123741204	26.7796	4.26591	0.657854	-6.48459	8.8973e-11	1.01964e-09	79	35	39	1	1	4	77.8507	40.0655	37.0932	1.01265	0.963354	3.69226
ENSMUSG00000057604	Lmcd1	6	112273758	112330425	1475.32	4.26423	0.245464	-17.3721	1.34267e-67	2.39225e-65	3536	2134	2630	161	109	168	3484.56	2442.85	2501.41	163.036	105.006	155.075
ENSMUSG00000072769	Gm10419	5	108367769	108378239	15.4809	4.25255	0.745511	-5.70421	1.16882e-08	1.02937e-07	34	22	33	0	1	2	33.5053	25.184	31.3865	0	0.963354	1.84613
ENSMUSG00000027318	Adam33	2	131050591	131063814	9.17159	4.24335	0.906478	-4.68114	2.85282e-06	1.77028e-05	20	20	12	1	0	0	19.709	22.8946	11.4133	1.01265	0	0
ENSMUSG00000097072	Foxl2os	9	98949781	98955299	5.49051	4.24097	1.02261	-4.14721	3.36556e-05	0.000170288	11	11	10	0	0	0	10.84	12.592	9.51107	0	0	0
ENSMUSG00000015224	Cyp2j9	4	96568429	96591578	5.80678	4.23816	1.02794	-4.12297	3.74011e-05	0.000187239	17	5	13	0	0	0	16.7527	5.72364	12.3644	0	0	0
ENSMUSG00000027827	Kcnab1	3	65109384	65378223	335.609	4.23339	0.44555	-9.5015	2.06887e-21	5.35005e-20	1037	416	447	48	29	15	1021.91	476.207	425.145	48.6071	27.9373	13.846
ENSMUSG00000021217	Tshz3	7	36698118	36773553	5.43169	4.23328	1.02291	-4.13846	3.49648e-05	0.000176355	12	9	11	0	0	0	11.8254	10.3026	10.4622	0	0	0
ENSMUSG00000099871	Gm21742	Y	90837413	90844040	54.2479	4.23187	0.452422	-9.35382	8.45349e-21	2.09289e-19	125	86	94	5	4	6	123.181	98.4466	89.404	5.06324	3.85342	5.53839
ENSMUSG00000064065	Ipcef1	10	6885796	7052478	6.00481	4.23063	1.03056	-4.10517	4.0401e-05	0.000201002	6	18	10	0	0	0	5.91271	20.6051	9.51107	0	0	0
ENSMUSG00000006154	Eps8l1	7	4460674	4480487	39.9512	4.2299	0.57198	-7.3952	1.41195e-13	2.0979e-12	113	57	56	5	4	1	111.356	65.2495	53.262	5.06324	3.85342	0.923065
ENSMUSG00000024066	Xdh	17	73883908	73950182	1966.49	4.2267	0.385227	-10.972	5.21231e-28	1.89958e-26	4327	3040	3687	126	336	105	4264.05	3479.97	3506.73	127.594	323.687	96.9218
ENSMUSG00000001020	S100a4	3	90603771	90606045	1189.94	4.22529	0.379094	-11.1458	7.50986e-29	2.86723e-27	1576	2342	2705	64	193	89	1553.07	2680.95	2572.74	64.8095	185.927	82.1528
ENSMUSG00000020431	Adcy1	11	7063489	7178506	15.318	4.22429	0.746249	-5.6607	1.50761e-08	1.3073e-07	24	33	29	1	1	1	23.6508	37.776	27.5821	1.01265	0.963354	0.923065
ENSMUSG00000033488	BC026585	1	157458577	157492638	35.9135	4.22125	0.584614	-7.22057	5.17686e-13	7.3164e-12	107	42	56	3	3	3	105.443	48.0786	53.262	3.03795	2.89006	2.7692
ENSMUSG00000029648	Flt1	5	147561604	147726011	2353.1	4.21593	0.30964	-13.6156	3.2366e-42	2.3591e-40	4557	3928	4678	129	355	227	4490.7	4496.49	4449.28	130.632	341.991	209.536
ENSMUSG00000044052	Ccr10	11	101172997	101175443	55.3483	4.2158	0.497192	-8.47922	2.26706e-17	4.52674e-16	150	76	87	4	8	3	147.818	86.9993	82.7463	4.0506	7.70684	2.7692
ENSMUSG00000057715	A830018L16Rik	1	11414105	11975901	9.8973	4.21546	0.932074	-4.52266	6.10663e-06	3.54889e-05	37	10	11	1	0	0	36.4617	11.4473	10.4622	1.01265	0	0
ENSMUSG00000022996	Wnt10b	15	98770712	98778150	47.1148	4.21009	0.472091	-8.91797	4.74904e-19	1.05881e-17	83	88	92	6	3	4	81.7925	100.736	87.5018	6.07589	2.89006	3.69226
ENSMUSG00000082121	Gm8199	X	144232759	144233581	15.2311	4.20987	0.757446	-5.55797	2.72926e-08	2.28399e-07	30	25	32	0	0	3	29.5635	28.6182	30.4354	0	0	2.7692
ENSMUSG00000004872	Pax3	1	78101267	78197134	5.62537	4.208	1.02927	-4.08835	4.34452e-05	0.000214662	13	5	16	0	0	0	12.8109	5.72364	15.2177	0	0	0
ENSMUSG00000003849	Nqo1	8	107388225	107403206	1924.92	4.19993	0.468426	-8.96604	3.07372e-19	6.95709e-18	4064	3010	3761	97	367	76	4004.87	3445.63	3577.11	98.2269	353.551	70.153
ENSMUSG00000016087	Fli1	9	32422204	32542861	5.5587	4.18426	1.03057	-4.06015	4.90413e-05	0.000239362	6	14	12	0	0	0	5.91271	16.0262	11.4133	0	0	0
ENSMUSG00000051331	Cacna1c	6	118587240	119196418	8.60784	4.18311	0.906734	-4.61339	3.96161e-06	2.39373e-05	22	12	16	1	0	0	21.6799	13.7367	15.2177	1.01265	0	0
ENSMUSG00000056602	Fry	5	150118645	150497753	436.525	4.18133	0.33742	-12.3921	2.88512e-35	1.48869e-33	972	635	848	19	61	54	957.859	726.902	806.539	19.2403	58.7646	49.8455
ENSMUSG00000106820	D5Ertd605e	5	147418601	147423044	15.149	4.1768	0.75984	-5.49695	3.86411e-08	3.15887e-07	21	33	31	1	2	0	20.6945	37.776	29.4843	1.01265	1.92671	0
ENSMUSG00000029368	Alb	5	90460897	90476602	8.53219	4.17266	0.908743	-4.59168	4.39688e-06	2.62854e-05	21	15	13	0	1	0	20.6945	17.1709	12.3644	0	0.963354	0
ENSMUSG00000034275	Igsf9b	9	27299204	27357546	5.35205	4.17048	1.02995	-4.04922	5.13882e-05	0.000249648	15	6	11	0	0	0	14.7818	6.86837	10.4622	0	0	0
ENSMUSG00000057163	Prss2	6	41521787	41525079	8.56446	4.16758	0.910844	-4.57552	4.75041e-06	2.81968e-05	21	16	12	0	1	0	20.6945	18.3156	11.4133	0	0.963354	0
ENSMUSG00000097352	C920009B18Rik	10	22306702	22321765	145.066	4.1605	0.322172	-12.9139	3.75811e-38	2.24475e-36	339	227	245	16	12	17	334.068	259.853	233.021	16.2024	11.5603	15.6921
ENSMUSG00000054580	Pla2r1	2	60417543	60553308	373.271	4.15861	0.362307	-11.4781	1.69878e-30	6.94366e-29	811	583	697	25	66	23	799.201	667.376	662.921	25.3162	63.5814	21.2305
ENSMUSG00000061186	Sfmbt2	2	10370510	10595253	55.1982	4.15562	0.470188	-8.83821	9.72644e-19	2.12534e-17	125	87	98	4	2	10	123.181	99.5913	93.2085	4.0506	1.92671	9.23065
ENSMUSG00000036533	Cdc42ep3	17	79334025	79355091	612.596	4.14793	0.280824	-14.7706	2.26805e-49	2.16879e-47	1329	954	1142	43	95	57	1309.66	1092.07	1086.16	43.5439	91.5187	52.6147
ENSMUSG00000035187	Nkx6-1	5	101658139	101664996	8.25969	4.14741	0.907415	-4.57058	4.86379e-06	2.88205e-05	18	12	18	0	1	0	17.7381	13.7367	17.1199	0	0.963354	0
ENSMUSG00000041577	Prelp	1	133910304	133921414	25.5517	4.14463	0.68769	-6.0269	1.67136e-09	1.6489e-08	83	30	33	1	4	1	81.7925	34.3418	31.3865	1.01265	3.85342	0.923065
ENSMUSG00000067780	Pi15	1	17601901	17630939	9.06788	4.1429	0.931607	-4.44704	8.70606e-06	4.91967e-05	32	10	11	0	1	0	31.5344	11.4473	10.4622	0	0.963354	0
ENSMUSG00000031981	Capn9	8	124576111	124618731	8.18554	4.14114	0.907915	-4.56115	5.08735e-06	3.00428e-05	17	15	15	0	0	1	16.7527	17.1709	14.2666	0	0	0.923065
ENSMUSG00000103144	Pcdhga1	18	37661793	37841873	57.671	4.1311	0.547337	-7.54763	4.43238e-14	6.89534e-13	152	84	89	2	12	2	149.789	96.1571	84.6485	2.0253	11.5603	1.84613
ENSMUSG00000002032	Tmem25	9	44793769	44799307	91.1223	4.12977	0.376911	-10.9569	6.15701e-28	2.23216e-26	166	157	185	15	7	6	163.585	179.722	175.955	15.1897	6.74348	5.53839
ENSMUSG00000042182	Bend6	1	33852052	33907816	513.933	4.12839	0.348826	-11.8351	2.57017e-32	1.14482e-30	1141	788	948	27	88	47	1124.4	902.046	901.649	27.3415	84.7752	43.3841
ENSMUSG00000039431	Mtmr7	8	40551095	40634797	199.295	4.12532	0.348443	-11.8393	2.44548e-32	1.09396e-30	333	340	439	33	17	12	328.155	389.208	417.536	33.4174	16.377	11.0768
ENSMUSG00000031775	Pllp	8	94674894	94696278	2921.52	4.11173	0.201269	-20.4291	9.2269e-93	3.37445e-90	5639	4778	5851	290	407	273	5556.96	5469.51	5564.93	293.668	392.085	251.997
ENSMUSG00000042918	Mamstr	7	45639977	45646521	207.629	4.10496	0.353804	-11.6024	4.00852e-31	1.68471e-29	508	287	371	16	35	15	500.609	328.537	352.861	16.2024	33.7174	13.846
ENSMUSG00000022894	Adamts5	16	85858170	85901125	14.5138	4.09531	0.775727	-5.27932	1.29667e-07	9.84355e-07	34	26	22	0	3	0	33.5053	29.7629	20.9243	0	2.89006	0
ENSMUSG00000051910	Sox6	7	115470872	116038796	150.376	4.08907	0.308395	-13.2592	3.99128e-40	2.56797e-38	281	252	304	23	11	15	276.912	288.471	289.136	23.2909	10.5969	13.846
ENSMUSG00000093587	Gm20554	13	72626213	72628564	4.88015	4.08309	1.03365	-3.95016	7.80989e-05	0.000366348	10	7	12	0	0	0	9.85451	8.0131	11.4133	0	0	0
ENSMUSG00000044294	Krt84	15	101525026	101532820	5.03502	4.08274	1.03608	-3.94055	8.12945e-05	0.0003798	15	6	9	0	0	0	14.7818	6.86837	8.55996	0	0	0
ENSMUSG00000055435	Maf	8	115682942	115707794	999.286	4.07554	0.440602	-9.24992	2.24659e-20	5.44564e-19	2101	1596	1891	28	115	174	2070.43	1826.99	1798.54	28.3542	110.786	160.613
ENSMUSG00000025529	Zfp711	X	112600526	112635070	14.118	4.07507	0.775155	-5.2571	1.46342e-07	1.10092e-06	40	18	23	0	1	2	39.4181	20.6051	21.8755	0	0.963354	1.84613
ENSMUSG00000086631	Gm12784	7	34544472	34581691	5.02068	4.07086	1.03685	-3.92618	8.63073e-05	0.000400615	12	11	6	0	0	0	11.8254	12.592	5.70664	0	0	0
ENSMUSG00000028581	Laptm5	4	130913125	130936141	19.7863	4.06862	0.669737	-6.07496	1.24022e-09	1.23998e-08	28	38	45	1	3	1	27.5926	43.4997	42.7998	1.01265	2.89006	0.923065
ENSMUSG00000020912	Krt12	11	99415666	99422259	4.99702	4.06743	1.03749	-3.92046	8.83809e-05	0.000409329	14	5	11	0	0	0	13.7963	5.72364	10.4622	0	0	0
ENSMUSG00000020354	Sgcd	11	46896253	47988969	33.0156	4.06271	0.629305	-6.45587	1.07601e-10	1.22571e-09	96	39	53	1	1	7	94.6033	44.6444	50.4087	1.01265	0.963354	6.46146
ENSMUSG00000032548	Slco2a1	9	102988712	103096002	3258.77	4.05902	0.241801	-16.7866	3.05772e-63	4.90318e-61	7203	4879	6095	298	498	315	7098.21	5585.13	5797	301.769	479.751	290.766
ENSMUSG00000049641	Vgll2	10	52022502	52028471	11.1677	4.05849	0.845728	-4.79881	1.59608e-06	1.02945e-05	34	11	20	0	1	1	33.5053	12.592	19.0221	0	0.963354	0.923065
ENSMUSG00000031377	Bmx	X	164192842	164258193	4.7539	4.05626	1.03485	-3.91966	8.86729e-05	0.000410317	10	8	10	0	0	0	9.85451	9.15782	9.51107	0	0	0
ENSMUSG00000039943	Plcb4	2	135659011	136014593	94.4999	4.05277	0.480685	-8.43124	3.42015e-17	6.70709e-16	239	142	148	7	19	3	235.523	162.551	140.764	7.08854	18.3037	2.7692
ENSMUSG00000029675	Eln	5	134702593	134747323	9.02623	4.05074	0.95162	-4.25668	2.07482e-05	0.000109139	36	8	9	0	1	0	35.4762	9.15782	8.55996	0	0.963354	0
ENSMUSG00000056643	Chst13	6	90308349	90325185	16.9411	4.05009	0.725029	-5.58611	2.32217e-08	1.96222e-07	19	35	41	1	2	1	18.7236	40.0655	38.9954	1.01265	1.92671	0.923065
ENSMUSG00000062257	Opcml	9	27790775	28925410	40.484	4.04751	0.64368	-6.28808	3.21419e-10	3.46627e-09	136	42	53	0	6	5	134.021	48.0786	50.4087	0	5.78013	4.61533
ENSMUSG00000031870	Pgr	9	8899833	8968611	4.82417	4.04696	1.03687	-3.90304	9.49909e-05	0.000436163	11	10	7	0	0	0	10.84	11.4473	6.65775	0	0	0
ENSMUSG00000091775	Gm16494	17	47016696	47016956	10.7302	4.04313	0.828655	-4.87914	1.06548e-06	7.06681e-06	15	20	26	1	1	0	14.7818	22.8946	24.7288	1.01265	0.963354	0
ENSMUSG00000024388	Myo7b	18	31959234	32036961	684.936	4.03758	0.363211	-11.1163	1.04466e-28	3.97391e-27	1544	1050	1227	39	128	61	1521.54	1201.96	1167.01	39.4933	123.309	56.307
ENSMUSG00000086283	2810433D01Rik	11	102619796	102624416	8.08242	4.03126	0.931254	-4.32885	1.49888e-05	8.13265e-05	26	10	11	0	1	0	25.6217	11.4473	10.4622	0	0.963354	0
ENSMUSG00000031112	Stk26	X	50841047	50893097	135.439	4.02882	0.325703	-12.3696	3.81634e-35	1.95468e-33	234	244	272	8	21	17	230.596	279.314	258.701	8.10119	20.2304	15.6921
ENSMUSG00000017978	Cadps2	6	23262773	23839421	5.58235	4.01388	1.05023	-3.8219	0.000132429	0.000590759	4	20	7	0	0	0	3.94181	22.8946	6.65775	0	0	0
ENSMUSG00000043461	Sptssb	3	69819542	69859940	109.402	4.0113	0.982475	-4.08285	4.4486e-05	0.000219337	171	210	246	1	13	0	168.512	240.393	233.972	1.01265	12.5236	0
ENSMUSG00000033213	AA467197	2	122636986	122641191	37.9307	4.00586	0.487885	-8.21066	2.19969e-16	4.0796e-15	71	62	79	3	4	5	69.967	70.9731	75.1374	3.03795	3.85342	4.61533
ENSMUSG00000039699	Batf2	19	6140983	6172476	7.57883	4.00376	0.92426	-4.33185	1.47861e-05	8.03942e-05	11	12	21	0	0	1	10.84	13.7367	19.9732	0	0	0.923065
ENSMUSG00000026109	Tmeff2	1	50900647	51187270	83.2175	4.00218	0.373392	-10.7184	8.33966e-27	2.89265e-25	149	147	165	10	13	5	146.832	168.275	156.933	10.1265	12.5236	4.61533
ENSMUSG00000039239	Tgfb2	1	186622792	186705989	168.167	3.99882	0.318261	-12.5646	3.30481e-36	1.80346e-34	371	261	303	27	12	19	365.602	298.774	288.185	27.3415	11.5603	17.5382
ENSMUSG00000050751	Pgbd5	8	124369049	124439658	4.97488	3.99691	1.04507	-3.82453	0.000131024	0.000585116	4	11	14	0	0	0	3.94181	12.592	13.3155	0	0	0
ENSMUSG00000103445	Gm36948	9	72440760	72444006	11.006	3.98875	0.855564	-4.66213	3.12957e-06	1.92958e-05	12	19	32	2	0	0	11.8254	21.7498	30.4354	2.0253	0	0
ENSMUSG00000020000	Moxd1	10	24223517	24302790	32.5427	3.98811	0.546436	-7.2984	2.91201e-13	4.20386e-12	74	47	62	1	6	3	72.9234	53.8022	58.9686	1.01265	5.78013	2.7692
ENSMUSG00000078815	Cacng6	7	3424195	3435667	4.63703	3.98423	1.04163	-3.825	0.000130772	0.000584118	6	10	11	0	0	0	5.91271	11.4473	10.4622	0	0	0
ENSMUSG00000094627	Gm10182	9	22321105	22321377	395.13	3.9791	0.432766	-9.19459	3.76436e-20	8.98877e-19	433	797	951	25	78	29	426.7	912.348	904.503	25.3162	75.1416	26.7689
ENSMUSG00000033033	Calhm2	19	47105353	47138294	54.683	3.97828	0.444909	-8.94179	3.82929e-19	8.60187e-18	86	95	123	8	7	3	84.7488	108.749	116.986	8.10119	6.74348	2.7692
ENSMUSG00000024697	Gna14	19	16435667	16610818	19.4511	3.96895	0.715734	-5.54528	2.93478e-08	2.44323e-07	42	35	32	0	5	0	41.389	40.0655	30.4354	0	4.81677	0
ENSMUSG00000020176	Grb10	11	11930508	12038683	5.09018	3.96387	1.05045	-3.77351	0.000160964	0.000702271	19	7	4	0	0	0	18.7236	8.0131	3.80443	0	0	0
ENSMUSG00000067714	Lpar5	6	125067920	125082472	15.7873	3.96157	0.723859	-5.47285	4.42843e-08	3.58924e-07	28	22	40	1	3	0	27.5926	25.184	38.0443	1.01265	2.89006	0
ENSMUSG00000045658	Pid1	1	84036296	84364180	1056.93	3.95329	0.769988	-5.13422	2.8332e-07	2.04222e-06	2793	1520	1678	27	200	36	2752.37	1739.99	1595.96	27.3415	192.671	33.2303
ENSMUSG00000038527	C1rl	6	124493113	124510643	253.755	3.95067	0.790013	-5.00077	5.71014e-07	3.94936e-06	637	353	454	24	34	2	627.732	404.089	431.802	24.3036	32.7541	1.84613
ENSMUSG00000025213	Kazald1	19	45075241	45079289	664.432	3.94745	0.226557	-17.4237	5.45356e-68	9.88564e-66	1129	1135	1407	98	63	83	1112.57	1299.27	1338.21	99.2396	60.6913	76.6144
ENSMUSG00000051726	Kcnf1	12	17172100	17176888	130.017	3.94323	0.358001	-11.0146	3.25032e-28	1.19499e-26	230	227	262	10	26	10	226.654	259.853	249.19	10.1265	25.0472	9.23065
ENSMUSG00000051081	Gm4847	1	166628971	166647693	6.04053	3.94136	1.06278	-3.70855	0.000208447	0.000884445	25	1	11	0	0	0	24.6363	1.14473	10.4622	0	0	0
ENSMUSG00000027896	Slc16a4	3	107291230	107312115	82.7601	3.93202	0.470244	-8.36165	6.18448e-17	1.19151e-15	206	120	136	3	18	7	203.003	137.367	129.351	3.03795	17.3404	6.46146
ENSMUSG00000035109	Shc4	2	125627447	125724148	203.401	3.92811	0.367389	-10.692	1.10973e-26	3.82369e-25	559	281	292	29	27	16	550.867	321.669	277.723	29.3668	26.0106	14.769
ENSMUSG00000038530	Rgs4	1	169741477	169747642	12.3805	3.92747	0.764948	-5.1343	2.83198e-07	2.04204e-06	23	21	26	0	2	1	22.6654	24.0393	24.7288	0	1.92671	0.923065
ENSMUSG00000001763	Tspan33	6	29694222	29718559	18.3223	3.92717	0.690123	-5.69054	1.2664e-08	1.10968e-07	25	32	46	2	3	0	24.6363	36.6313	43.7509	2.0253	2.89006	0
ENSMUSG00000071847	Apcdd1	18	62922327	62953195	892.596	3.92397	0.201316	-19.4916	1.29451e-84	3.29089e-82	2001	1335	1610	101	124	111	1971.89	1528.21	1531.28	102.278	119.456	102.46
ENSMUSG00000051177	Plcb1	2	134786067	135475258	322.261	3.92319	0.438078	-8.95545	3.38347e-19	7.62506e-18	559	574	650	13	71	28	550.867	657.074	618.219	13.1644	68.3982	25.8458
ENSMUSG00000001506	Col1a1	11	94936224	94953042	1573.25	3.91995	0.284869	-13.7606	4.4004e-43	3.31158e-41	4342	1952	2487	186	216	178	4278.83	2234.51	2365.4	188.353	208.085	164.306
ENSMUSG00000103793	Pcdhga6	18	37707039	37841873	33.2856	3.91818	0.624014	-6.279	3.40765e-10	3.65787e-09	101	40	47	2	7	1	99.5306	45.7891	44.702	2.0253	6.74348	0.923065
ENSMUSG00000097806	Gm6556	13	15440302	15463736	4.55946	3.91774	1.04852	-3.73645	0.000186638	0.000801537	15	6	6	0	0	0	14.7818	6.86837	5.70664	0	0	0
ENSMUSG00000032358	Fam83b	9	76490054	76567116	17.4567	3.90586	0.666112	-5.86367	4.5274e-09	4.236e-08	31	34	32	2	1	2	30.549	38.9208	30.4354	2.0253	0.963354	1.84613
ENSMUSG00000024030	Abcg1	17	31057698	31115777	64.5639	3.90392	0.398124	-9.8058	1.06305e-22	2.99059e-21	141	107	109	9	6	8	138.949	122.486	103.671	9.11384	5.78013	7.38452
ENSMUSG00000020581	Agr2	12	35992907	36004087	4.5696	3.90381	1.04973	-3.71887	0.000200119	0.000852582	5	13	8	0	0	0	4.92726	14.8815	7.60885	0	0	0
ENSMUSG00000079259	Trim71	9	114507133	114564369	137.886	3.89566	0.318165	-12.2441	1.80568e-34	8.9409e-33	231	233	298	17	23	11	227.639	266.722	283.43	17.215	22.1572	10.1537
ENSMUSG00000024846	Cst6	19	5344705	5349574	28.7378	3.89474	0.796254	-4.89133	1.00156e-06	6.67902e-06	126	18	22	3	0	4	124.167	20.6051	20.9243	3.03795	0	3.69226
ENSMUSG00000066366	Serpina1a	12	103853589	103863562	4.35226	3.88782	1.04841	-3.70832	0.000208638	0.000884716	6	11	8	0	0	0	5.91271	12.592	7.60885	0	0	0
ENSMUSG00000090257	Gm4524	16	25956475	25960342	10.034	3.88626	0.858815	-4.52515	6.03541e-06	3.51731e-05	22	22	12	0	2	0	21.6799	25.184	11.4133	0	1.92671	0
ENSMUSG00000001510	Dlx3	11	95120119	95125296	165.559	3.88278	0.354588	-10.9501	6.63439e-28	2.39689e-26	437	194	296	20	25	16	430.642	222.077	281.528	20.253	24.0839	14.769
ENSMUSG00000022871	Fetub	16	22918382	22939766	162.547	3.87522	0.814713	-4.75655	NA	NA	703	97	140	20	13	6	692.772	111.039	133.155	20.253	12.5236	5.53839
ENSMUSG00000022780	Meltf	16	31878810	31899020	314.505	3.87279	0.779363	-4.96917	6.72408e-07	4.6048e-06	1170	279	353	11	56	15	1152.98	319.379	335.741	11.1391	53.9479	13.846
ENSMUSG00000043391	2510009E07Rik	16	21649045	21694665	300.412	3.87209	0.256419	-15.1006	1.60389e-51	1.74139e-49	497	518	640	27	38	51	489.769	592.969	608.708	27.3415	36.6075	47.0763
ENSMUSG00000046782	Ttc6	12	57564113	57737928	84.8539	3.87154	0.383417	-10.0975	5.66802e-24	1.69035e-22	148	153	166	16	5	10	145.847	175.143	157.884	16.2024	4.81677	9.23065
ENSMUSG00000031661	Nkd1	8	88521354	88594884	4.22318	3.86516	1.04943	-3.68311	0.000230405	0.000966791	6	7	12	0	0	0	5.91271	8.0131	11.4133	0	0	0
ENSMUSG00000099470	Gm29340	2	116972575	116976428	12.082	3.86124	0.776738	-4.9711	6.65746e-07	4.56367e-06	29	20	19	2	0	1	28.5781	22.8946	18.071	2.0253	0	0.923065
ENSMUSG00000086013	Gm15706	6	145250529	145251849	121.631	3.85758	0.373929	-10.3163	5.94458e-25	1.8551e-23	170	221	279	18	19	8	167.527	252.985	265.359	18.2277	18.3037	7.38452
ENSMUSG00000102882	Gm2065	9	83114108	83116864	4.19298	3.84949	1.05087	-3.66313	0.000249152	0.00103793	12	5	8	0	0	0	11.8254	5.72364	7.60885	0	0	0
ENSMUSG00000022510	Trp63	16	25683763	25892102	7.13786	3.84884	0.946589	-4.06601	4.7825e-05	0.000233973	22	6	14	0	1	0	21.6799	6.86837	13.3155	0	0.963354	0
ENSMUSG00000070576	Mn1	5	111417362	111457033	12.3494	3.84708	0.790873	-4.86435	1.14835e-06	7.5755e-06	29	18	23	3	0	0	28.5781	20.6051	21.8755	3.03795	0	0
ENSMUSG00000079620	Muc4	16	32735886	32782391	18.2881	3.84656	0.857411	-4.48625	7.2488e-06	4.15247e-05	85	11	10	1	2	1	83.7634	12.592	9.51107	1.01265	1.92671	0.923065
ENSMUSG00000053297	AI854703	6	48626764	48633689	9.61249	3.83658	0.866698	-4.42667	9.57e-06	5.36713e-05	24	9	23	0	0	2	23.6508	10.3026	21.8755	0	0	1.84613
ENSMUSG00000054484	Tmem62	2	120977017	121007852	780.813	3.83269	0.30818	-12.4365	1.65574e-35	8.7826e-34	1406	1341	1547	105	140	56	1385.54	1535.08	1471.36	106.328	134.87	51.6916
ENSMUSG00000019762	Iyd	10	3540240	3554877	5.1907	3.83158	1.06552	-3.59598	0.000323169	0.00130761	15	1	16	0	0	0	14.7818	1.14473	15.2177	0	0	0
ENSMUSG00000056973	Ces1d	8	93166068	93197838	6.57333	3.82972	1.07628	-3.55831	0.000373245	0.00148742	35	1	4	0	0	0	34.4908	1.14473	3.80443	0	0	0
ENSMUSG00000074934	Grem1	2	113746164	113758646	12469.1	3.82416	0.44553	-8.58339	9.21157e-18	1.88444e-16	37390	14686	17582	714	1149	2822	36846	16811.5	16722.4	723.031	1106.89	2604.89
ENSMUSG00000034959	Rubcnl	14	75016027	75052532	17.3197	3.82169	0.710763	-5.37689	7.57846e-08	5.92353e-07	51	26	20	2	2	1	50.258	29.7629	19.0221	2.0253	1.92671	0.923065
ENSMUSG00000098880	Gm27238	18	80978913	80987869	4.18802	3.81791	1.05384	-3.62285	0.000291376	0.00119286	5	11	8	0	0	0	4.92726	12.592	7.60885	0	0	0
ENSMUSG00000059325	Hopx	5	77086988	77115121	8.72827	3.81694	0.995323	-3.83488	0.000125628	0.000563435	41	3	8	0	0	1	40.4035	3.43418	7.60885	0	0	0.923065
ENSMUSG00000031073	Fgf15	7	144896531	144900953	68.0505	3.81491	0.940398	-4.0567	4.97708e-05	0.000242468	229	90	71	0	2	11	225.668	103.026	67.5286	0	1.92671	10.1537
ENSMUSG00000026692	Fmo4	1	162793188	162813972	4.02302	3.81281	1.05236	-3.62311	0.000291087	0.00119191	10	5	9	0	0	0	9.85451	5.72364	8.55996	0	0	0
ENSMUSG00000002266	Zim1	7	6671269	6696450	4.54437	3.80585	1.06058	-3.58847	0.000332628	0.00134095	18	5	4	0	0	0	17.7381	5.72364	3.80443	0	0	0
ENSMUSG00000087278	A930006I01Rik	2	103338601	103372764	4.13782	3.80521	1.05519	-3.60618	0.000310732	0.00126415	8	4	13	0	0	0	7.88361	4.57891	12.3644	0	0	0
ENSMUSG00000048368	Omd	13	49582462	49592822	142.573	3.80434	0.456551	-8.33278	7.89678e-17	1.51163e-15	269	246	271	7	36	10	265.086	281.603	257.75	7.08854	34.6808	9.23065
ENSMUSG00000029718	Pcolce	5	137605103	137613784	6127.74	3.80165	0.21924	-17.3401	2.34294e-67	4.13907e-65	11629	10087	11942	586	1053	860	11459.8	11546.9	11358.1	593.412	1014.41	793.836
ENSMUSG00000040327	Cul9	17	46500572	46546388	48.8418	3.79797	0.474098	-8.01094	1.13835e-15	2.01615e-14	128	60	85	5	8	5	126.138	68.6837	80.8441	5.06324	7.70684	4.61533
ENSMUSG00000076494	Trbj2-3	6	41543223	41543271	4.05894	3.79427	1.0549	-3.5968	0.000322162	0.00130454	5	7	12	0	0	0	4.92726	8.0131	11.4133	0	0	0
ENSMUSG00000036641	Ccdc148	2	58821070	59160683	95.3222	3.79415	0.532022	-7.13157	9.92334e-13	1.36723e-11	192	147	191	4	26	4	189.207	168.275	181.661	4.0506	25.0472	3.69226
ENSMUSG00000022286	Grhl2	15	37233036	37363569	19.326	3.79366	0.678023	-5.59518	2.20388e-08	1.87061e-07	44	26	39	0	5	1	43.3599	29.7629	37.0932	0	4.81677	0.923065
ENSMUSG00000063171	Rps4l	6	148354656	148355598	4.36736	3.78921	1.0596	-3.57608	0.000348786	0.00139984	3	12	10	0	0	0	2.95635	13.7367	9.51107	0	0	0
ENSMUSG00000090176	Cd200r2	16	44867097	44915840	4.47982	3.77683	1.06289	-3.55335	0.000380363	0.00151202	18	3	6	0	0	0	17.7381	3.43418	5.70664	0	0	0
ENSMUSG00000103475	Gm37697	2	14345677	14347520	28.9431	3.76087	0.589938	-6.37502	1.8294e-10	2.02204e-09	48	47	66	3	7	0	47.3017	53.8022	62.773	3.03795	6.74348	0
ENSMUSG00000062518	Zfp534	4	147673502	147702553	6.28514	3.75952	0.936786	-4.01321	5.98987e-05	0.000287906	11	11	14	0	1	0	10.84	12.592	13.3155	0	0.963354	0
ENSMUSG00000042873	Lhfpl4	6	113168090	113195384	39.4371	3.75439	0.471437	-7.9637	1.66963e-15	2.92235e-14	66	60	93	4	6	5	65.0398	68.6837	88.4529	4.0506	5.78013	4.61533
ENSMUSG00000057315	Arhgap24	5	102481391	102897937	6.35217	3.75411	0.937778	-4.0032	6.24927e-05	0.000299133	10	13	13	1	0	0	9.85451	14.8815	12.3644	1.01265	0	0
ENSMUSG00000035165	Kcne3	7	100176502	100184869	13.7981	3.74944	0.737897	-5.08126	3.74946e-07	2.66036e-06	32	23	22	3	1	0	31.5344	26.3287	20.9243	3.03795	0.963354	0
ENSMUSG00000005583	Mef2c	13	83504034	83667080	317.268	3.74831	0.760076	-4.93149	8.16028e-07	5.52302e-06	930	398	464	8	68	18	916.47	455.602	441.314	8.10119	65.5081	16.6152
ENSMUSG00000079067	Hmgn2-ps1	5	84123313	84123591	80.4356	3.74455	0.501941	-7.46014	8.64303e-14	1.31225e-12	106	161	173	10	18	2	104.458	184.301	164.541	10.1265	17.3404	1.84613
ENSMUSG00000032024	Clmp	9	40685962	40785319	79.2224	3.74371	0.35568	-10.5255	6.59215e-26	2.19872e-24	141	148	143	10	13	9	138.949	169.42	136.008	10.1265	12.5236	8.30759
ENSMUSG00000050866	Clrn3	7	135511466	135528654	4.04667	3.73984	1.06024	-3.52736	0.00041972	0.00165022	8	11	4	0	0	0	7.88361	12.592	3.80443	0	0	0
ENSMUSG00000028634	Hivep3	4	119733784	120138045	11.1809	3.73166	0.800729	-4.66033	3.15705e-06	1.94422e-05	31	17	15	0	1	2	30.549	19.4604	14.2666	0	0.963354	1.84613
ENSMUSG00000026347	Tmem163	1	127486546	127679548	644.096	3.71934	0.354566	-10.4899	9.61793e-26	3.15741e-24	1646	903	1002	83	48	136	1622.05	1033.69	953.009	84.0499	46.241	125.537
ENSMUSG00000006221	Hspb7	4	141420779	141425311	4.24815	3.7172	1.06579	-3.48773	0.000487131	0.00188213	16	6	3	0	0	0	15.7672	6.86837	2.85332	0	0	0
ENSMUSG00000028359	Orm3	4	63356162	63359511	7.11015	3.71645	0.973036	-3.81943	0.00013376	0.00059644	27	4	11	1	0	0	26.6072	4.57891	10.4622	1.01265	0	0
ENSMUSG00000035357	Pdzrn3	6	101149609	101377897	13.3839	3.71604	0.744068	-4.99423	5.90722e-07	4.07755e-06	20	28	26	0	3	1	19.709	32.0524	24.7288	0	2.89006	0.923065
ENSMUSG00000066456	Hmgn3	9	83109948	83146685	417.36	3.71274	0.256289	-14.4865	1.47399e-47	1.33017e-45	734	696	854	47	83	48	723.321	796.731	812.245	47.5945	79.9584	44.3071
ENSMUSG00000033717	Adra2a	19	54045182	54048982	150.465	3.71085	0.438641	-8.45989	2.67633e-17	5.30331e-16	354	225	251	10	11	40	348.85	257.564	238.728	10.1265	10.5969	36.9226
ENSMUSG00000045008	9030612E09Rik	10	43174704	43176562	3.69454	3.70821	1.05871	-3.50259	0.000460761	0.00179366	8	5	9	0	0	0	7.88361	5.72364	8.55996	0	0	0
ENSMUSG00000099655	2310034G01Rik	19	46348201	46350302	70.4802	3.70501	0.372343	-9.95054	2.5083e-23	7.25214e-22	116	122	148	10	12	7	114.312	139.657	140.764	10.1265	11.5603	6.46146
ENSMUSG00000053414	Hunk	16	90386397	90499553	35.6039	3.70023	0.57448	-6.441	1.18686e-10	1.3461e-09	44	57	97	8	1	4	43.3599	65.2495	92.2574	8.10119	0.963354	3.69226
ENSMUSG00000059854	Hydin	8	110266977	110610253	12.4149	3.69979	0.855762	-4.32338	1.53654e-05	8.31748e-05	48	12	11	2	1	0	47.3017	13.7367	10.4622	2.0253	0.963354	0
ENSMUSG00000036908	Unc93b1	19	3935186	3949340	771.428	3.69885	0.306191	-12.0802	1.34353e-33	6.37979e-32	2158	935	1173	91	126	111	2126.6	1070.32	1115.65	92.151	121.383	102.46
ENSMUSG00000021214	Akr1c18	13	4132615	4150654	4.62324	3.69638	1.07237	-3.44694	0.00056697	0.00215598	21	2	5	0	0	0	20.6945	2.28946	4.75553	0	0	0
ENSMUSG00000052430	Bmpr1b	3	141837136	142169425	8.49277	3.69551	0.858215	-4.30605	1.66198e-05	8.92696e-05	13	20	14	1	0	1	12.8109	22.8946	13.3155	1.01265	0	0.923065
ENSMUSG00000097791	Gm17315	17	79354699	79358022	10.952	3.69218	0.80281	-4.59907	4.24382e-06	2.54654e-05	22	16	24	0	3	0	21.6799	18.3156	22.8266	0	2.89006	0
ENSMUSG00000024292	Cyp4f14	17	32905071	32917342	4.76976	3.68446	1.07446	-3.42913	0.000605518	0.00228546	1	15	11	0	0	0	0.985451	17.1709	10.4622	0	0	0
ENSMUSG00000067872	Ccdc87	19	4839366	4842528	3.70963	3.68384	1.06157	-3.47017	0.000520137	0.0019983	5	6	11	0	0	0	4.92726	6.86837	10.4622	0	0	0
ENSMUSG00000007989	Fzd3	14	65192449	65262463	32.1812	3.68202	0.562368	-6.54734	5.8569e-11	6.84377e-10	39	60	78	7	2	3	38.4326	68.6837	74.1863	7.08854	1.92671	2.7692
ENSMUSG00000041911	Dlx1	2	71528113	71533981	71.4817	3.6784	0.376586	-9.76773	1.54877e-22	4.32783e-21	143	115	134	11	5	14	140.92	131.644	127.448	11.1391	4.81677	12.9229
ENSMUSG00000027656	Wisp2	2	163820861	163833146	30.7678	3.67612	0.806311	-4.55918	5.13535e-06	3.03004e-05	127	23	26	1	0	8	125.152	26.3287	24.7288	1.01265	0	7.38452
ENSMUSG00000023886	Smoc2	17	14279506	14404790	3.80568	3.6759	1.06417	-3.45425	0.000551831	0.00210493	11	3	9	0	0	0	10.84	3.43418	8.55996	0	0	0
ENSMUSG00000026787	Gad2	2	22622205	22693874	11.1311	3.67585	0.81308	-4.52089	6.1581e-06	3.57581e-05	34	14	15	2	1	0	33.5053	16.0262	14.2666	2.0253	0.963354	0
ENSMUSG00000051727	Kctd14	7	97451323	97459557	61.3884	3.6735	0.434015	-8.464	2.58371e-17	5.13441e-16	105	102	130	14	3	8	103.472	116.762	123.644	14.1771	2.89006	7.38452
ENSMUSG00000097908	4933404O12Rik	5	136919146	136937112	359.057	3.66326	0.298042	-12.2911	1.01142e-34	5.03201e-33	467	680	804	61	39	56	460.206	778.415	764.69	61.7716	37.5708	51.6916
ENSMUSG00000021485	Mxd3	13	55325168	55329823	124.144	3.66058	0.843603	-4.33922	1.42992e-05	7.78684e-05	164	244	285	4	28	2	161.614	279.314	271.065	4.0506	26.9739	1.84613
ENSMUSG00000096986	4930509E16Rik	9	72518250	72531858	13.5699	3.65444	0.783513	-4.66417	3.0986e-06	1.91161e-05	18	29	28	0	4	0	17.7381	33.1971	26.631	0	3.85342	0
ENSMUSG00000047414	Flrt2	12	95692226	95785215	68.5363	3.65342	0.401205	-9.10612	8.5379e-20	1.99979e-18	103	120	152	5	14	10	101.501	137.367	144.568	5.06324	13.487	9.23065
ENSMUSG00000090818	Trbj2-6	6	41543598	41543645	3.78279	3.64947	1.06664	-3.42148	0.000622823	0.00234569	7	3	13	0	0	0	6.89816	3.43418	12.3644	0	0	0
ENSMUSG00000052726	Kcnt2	1	140246158	140612067	3.54174	3.64906	1.06258	-3.43414	0.000594427	0.00224768	9	5	7	0	0	0	8.86906	5.72364	6.65775	0	0	0
ENSMUSG00000034387	Ssu2	6	112359324	112388023	3.53029	3.64798	1.06255	-3.43324	0.000596419	0.00225416	7	5	9	0	0	0	6.89816	5.72364	8.55996	0	0	0
ENSMUSG00000091071	1700030C10Rik	12	20814257	20815727	5.96445	3.64646	0.952354	-3.82889	0.000128725	0.00057606	16	10	8	0	1	0	15.7672	11.4473	7.60885	0	0.963354	0
ENSMUSG00000044349	Snhg11	2	158375638	158386145	6.30628	3.64522	0.969041	-3.76168	0.000168775	0.000732211	22	5	10	0	0	1	21.6799	5.72364	9.51107	0	0	0.923065
ENSMUSG00000040752	Myh6	14	54941921	54966927	3.54747	3.6355	1.06413	-3.41641	0.000634524	0.00238416	10	5	6	0	0	0	9.85451	5.72364	5.70664	0	0	0
ENSMUSG00000042010	Acacb	5	114146535	114250761	111.568	3.62675	0.616113	-5.8865	3.94456e-09	3.70899e-08	338	108	181	5	33	4	333.083	123.631	172.15	5.06324	31.7907	3.69226
ENSMUSG00000079657	Rab26	17	24527241	24534210	11.0616	3.62357	0.838805	-4.31992	1.56087e-05	8.43608e-05	8	27	26	0	2	1	7.88361	30.9077	24.7288	0	1.92671	0.923065
ENSMUSG00000028525	Pde4b	4	102087543	102607259	7.91492	3.62159	0.855674	-4.23244	2.31168e-05	0.000120594	17	11	17	1	1	0	16.7527	12.592	16.1688	1.01265	0.963354	0
ENSMUSG00000036863	Syde2	3	145987870	146021720	126.793	3.61013	0.365181	-9.88587	4.79387e-23	1.37271e-21	245	228	215	10	31	15	241.436	260.998	204.488	10.1265	29.864	13.846
ENSMUSG00000001119	Col6a1	10	76708792	76726168	1397.32	3.60443	0.378753	-9.51656	1.79009e-21	4.65289e-20	3452	1912	2313	88	216	321	3401.78	2188.72	2199.91	89.1131	208.085	296.304
ENSMUSG00000039629	Strip2	6	29917012	29959681	33.6547	3.6041	0.489794	-7.3584	1.86127e-13	2.75177e-12	58	64	61	5	3	6	57.1562	73.2626	58.0175	5.06324	2.89006	5.53839
ENSMUSG00000025170	Rab40b	11	121356125	121388251	5.69668	3.60403	0.95499	-3.77389	0.000160722	0.000701383	15	7	11	0	0	1	14.7818	8.0131	10.4622	0	0	0.923065
ENSMUSG00000097848	Gm807	13	99100706	99107580	43.9925	3.59859	0.514484	-6.99456	2.66086e-12	3.52627e-11	53	84	103	7	9	2	52.2289	96.1571	97.964	7.08854	8.67019	1.84613
ENSMUSG00000042115	Klhdc8a	1	132298626	132307357	475.438	3.5888	0.328727	-10.9173	9.53202e-28	3.43186e-26	1245	646	713	78	89	47	1226.89	739.494	678.139	78.9866	85.7385	43.3841
ENSMUSG00000099517	Hist1h3g	13	23535422	23535951	12.4542	3.58561	0.760293	-4.71608	2.40431e-06	1.50874e-05	16	24	29	1	3	0	15.7672	27.4735	27.5821	1.01265	2.89006	0
ENSMUSG00000070690	5830473C10Rik	5	90561107	90597871	22.8846	3.58431	0.593868	-6.03554	1.58433e-09	1.56748e-08	60	30	37	2	4	3	59.1271	34.3418	35.191	2.0253	3.85342	2.7692
ENSMUSG00000026586	Prrx1	1	163245119	163313710	2693.26	3.58232	0.24241	-14.778	2.03235e-49	1.95237e-47	6570	3682	4478	331	413	518	6474.42	4214.89	4259.06	335.187	397.865	478.148
ENSMUSG00000030621	Me3	7	89632392	89854359	26.4888	3.57894	0.645595	-5.54364	2.96253e-08	2.46534e-07	85	24	40	2	6	2	83.7634	27.4735	38.0443	2.0253	5.78013	1.84613
ENSMUSG00000040505	Abcg5	17	84658234	84683011	3.55891	3.57663	1.07041	-3.34135	0.000833706	0.00305009	12	5	4	0	0	0	11.8254	5.72364	3.80443	0	0	0
ENSMUSG00000033898	Cfhr2	1	139804167	139858702	4.47045	3.57332	1.08164	-3.30361	0.000954494	0.00343117	22	2	3	0	0	0	21.6799	2.28946	2.85332	0	0	0
ENSMUSG00000029851	Tcaf2	6	42623016	42645254	18.6882	3.57066	0.644305	-5.54188	2.99238e-08	2.4882e-07	25	38	39	4	2	1	24.6363	43.4997	37.0932	4.0506	1.92671	0.923065
ENSMUSG00000042834	Nrep	18	33437019	33464029	422.154	3.56924	0.251994	-14.164	1.53101e-45	1.2467e-43	999	595	711	58	78	62	984.466	681.113	676.237	58.7336	75.1416	57.23
ENSMUSG00000086607	4930511M06Rik	18	57373455	57552397	22.7657	3.56794	0.598843	-5.95805	2.5526e-09	2.46008e-08	38	45	41	1	6	2	37.4471	51.5128	38.9954	1.01265	5.78013	1.84613
ENSMUSG00000085085	1700086P04Rik	4	129050097	129057983	23.363	3.56628	0.634414	-5.62138	1.89443e-08	1.6185e-07	72	23	36	3	2	4	70.9525	26.3287	34.2398	3.03795	1.92671	3.69226
ENSMUSG00000096299	Gm21814	6	149566090	149583656	5.56935	3.5635	0.956898	-3.72401	0.000196084	0.000837618	8	9	15	0	1	0	7.88361	10.3026	14.2666	0	0.963354	0
ENSMUSG00000028194	Ddah1	3	145758675	145894277	767.035	3.5615	0.236993	-15.0279	4.82233e-51	5.02632e-49	1440	1196	1539	108	161	93	1419.05	1369.09	1463.75	109.366	155.1	85.8451
ENSMUSG00000091618	H60c	10	3256208	3267771	9.86357	3.55674	0.801799	-4.43596	9.16645e-06	5.16582e-05	24	16	15	2	0	1	23.6508	18.3156	14.2666	2.0253	0	0.923065
ENSMUSG00000085755	Gm13496	2	38996713	38998258	5.72057	3.55665	0.965101	-3.68526	0.000228471	0.000959836	18	7	8	0	1	0	17.7381	8.0131	7.60885	0	0.963354	0
ENSMUSG00000053338	Tarm1	7	3486500	3502624	3.59118	3.55596	1.07286	-3.31447	0.00091817	0.00331489	12	6	3	0	0	0	11.8254	6.86837	2.85332	0	0	0
ENSMUSG00000063804	Lin28b	10	45376620	45486395	20.773	3.55523	0.650116	-5.46861	4.53582e-08	3.66203e-07	56	25	35	0	4	4	55.1853	28.6182	33.2887	0	3.85342	3.69226
ENSMUSG00000031722	Hp	8	109575128	109579172	5.50093	3.55467	0.957543	-3.71229	0.000205395	0.000872565	8	12	11	0	0	1	7.88361	13.7367	10.4622	0	0	0.923065
ENSMUSG00000020577	Tspan13	12	36014557	36042500	1165.22	3.55267	0.417044	-8.51869	1.61364e-17	3.26265e-16	2303	1790	2280	58	290	180	2269.49	2049.06	2168.52	58.7336	279.373	166.152
ENSMUSG00000022836	Mylk	16	34745210	35002420	1829.01	3.5524	0.325206	-10.9235	8.89654e-28	3.2086e-26	3639	2886	3432	226	447	174	3586.06	3303.68	3264.2	228.859	430.619	160.613
ENSMUSG00000000686	Abhd15	11	77515121	77538607	20.6633	3.54636	0.630712	-5.62279	1.87902e-08	1.60665e-07	32	39	42	3	5	0	31.5344	44.6444	39.9465	3.03795	4.81677	0
ENSMUSG00000041797	Abca9	11	110100749	110168196	11.904	3.53924	0.756107	-4.68087	2.85662e-06	1.77177e-05	26	15	26	1	3	0	25.6217	17.1709	24.7288	1.01265	2.89006	0
ENSMUSG00000073650	Catip	1	74362108	74369321	5.40719	3.5378	0.956121	-3.70016	0.000215461	0.000910872	13	8	10	0	1	0	12.8109	9.15782	9.51107	0	0.963354	0
ENSMUSG00000050397	Foxl2	9	98955288	98958543	3.29862	3.53411	1.07031	-3.30194	0.000960185	0.00344747	5	8	6	0	0	0	4.92726	9.15782	5.70664	0	0	0
ENSMUSG00000039942	Ptger4	15	5206661	5244187	148.269	3.5331	0.367574	-9.61196	7.11814e-22	1.90237e-20	315	213	283	11	38	20	310.417	243.827	269.163	11.1391	36.6075	18.4613
ENSMUSG00000019230	Lhx9	1	138825186	138848577	294.3	3.53272	0.320601	-11.0191	3.09259e-28	1.13901e-26	404	526	664	61	29	48	398.122	602.127	631.535	61.7716	27.9373	44.3071
ENSMUSG00000058057	Mettl7a3	15	100334929	100340341	15.7195	3.52376	0.67313	-5.23488	1.65094e-07	1.22912e-06	30	25	32	0	4	2	29.5635	28.6182	30.4354	0	3.85342	1.84613
ENSMUSG00000078498	Zfp988	4	147305674	147333734	3.31007	3.51807	1.07212	-3.28142	0.00103285	0.00368109	7	8	4	0	0	0	6.89816	9.15782	3.80443	0	0	0
ENSMUSG00000009941	Nxf2	X	134944526	134964754	5.56455	3.51693	0.965389	-3.64301	0.000269464	0.00111497	17	7	8	1	0	0	16.7527	8.0131	7.60885	1.01265	0	0
ENSMUSG00000102440	Pcdhga9	18	37736936	37841870	47.0479	3.51519	0.459915	-7.64313	2.12012e-14	3.39446e-13	90	83	82	9	10	2	88.6906	95.0124	77.9908	9.11384	9.63354	1.84613
ENSMUSG00000058921	Slc10a5	3	10331734	10335656	5.25133	3.50917	0.958401	-3.66148	0.000250759	0.00104359	9	9	12	0	0	1	8.86906	10.3026	11.4133	0	0	0.923065
ENSMUSG00000028364	Tnc	4	63959785	64047015	1371.08	3.5048	0.365215	-9.59655	8.26669e-22	2.19525e-20	3908	1566	2058	119	250	286	3851.14	1792.64	1957.38	120.505	240.839	263.997
ENSMUSG00000097265	Gm26803	13	83723442	83729582	3.18099	3.50286	1.072	-3.26759	0.00108468	0.00384414	7	4	8	0	0	0	6.89816	4.57891	7.60885	0	0	0
ENSMUSG00000027075	Slc43a1	2	84838850	84863594	7.39749	3.50249	0.871891	-4.01712	5.89142e-05	0.000283566	16	15	10	1	0	1	15.7672	17.1709	9.51107	1.01265	0	0.923065
ENSMUSG00000029269	Sult1b1	5	87513339	87538195	51.8994	3.4956	0.416733	-8.38809	4.94118e-17	9.59068e-16	88	86	108	12	7	5	86.7197	98.4466	102.72	12.1518	6.74348	4.61533
ENSMUSG00000017868	Sgk2	2	162987330	163014127	27.2297	3.49075	0.63126	-5.52982	3.20562e-08	2.65176e-07	24	57	67	4	6	1	23.6508	65.2495	63.7242	4.0506	5.78013	0.923065
ENSMUSG00000021221	Dpf3	12	83213745	83487716	10.205	3.48854	0.856905	-4.0711	4.67919e-05	0.00022962	37	10	11	1	0	2	36.4617	11.4473	10.4622	1.01265	0	1.84613
ENSMUSG00000071506	Tmem139	6	42261970	42264555	39.2347	3.48639	0.455113	-7.6605	1.85214e-14	2.97685e-13	64	63	87	6	8	4	63.0689	72.1179	82.7463	6.07589	7.70684	3.69226
ENSMUSG00000095134	Mid1-ps1	Y	90753057	90763485	663.706	3.48518	0.243637	-14.3048	2.04229e-46	1.73063e-44	1586	892	1136	104	95	131	1562.93	1021.1	1080.46	105.315	91.5187	120.922
ENSMUSG00000039376	Synpo2l	14	20658946	20668354	62.695	3.4815	0.374465	-9.29728	1.44086e-20	3.53366e-19	132	90	120	8	13	9	130.08	103.026	114.133	8.10119	12.5236	8.30759
ENSMUSG00000029563	Foxp2	6	14901349	15441977	10.4896	3.47848	0.868052	-4.00723	6.1435e-05	0.000294543	40	8	12	2	0	1	39.4181	9.15782	11.4133	2.0253	0	0.923065
ENSMUSG00000052117	D630039A03Rik	4	57908483	57916297	66.0433	3.47799	0.502031	-6.92784	4.2731e-12	5.5708e-11	108	106	147	2	20	8	106.429	121.341	139.813	2.0253	19.2671	7.38452
ENSMUSG00000037206	Islr	9	58156268	58204306	7.69627	3.47576	0.895393	-3.88183	0.000103675	0.000473324	6	16	21	1	1	0	5.91271	18.3156	19.9732	1.01265	0.963354	0
ENSMUSG00000035451	Foxa1	12	57540628	57546916	1443.48	3.4751	0.227038	-15.3062	6.94614e-53	8.18075e-51	2784	2307	2711	233	174	319	2743.5	2640.89	2578.45	235.947	167.624	294.458
ENSMUSG00000090667	Gm765	6	98235708	98342754	3.08129	3.47231	1.07312	-3.23572	0.00121337	0.00424609	6	6	6	0	0	0	5.91271	6.86837	5.70664	0	0	0
ENSMUSG00000039364	Sectm1b	11	121053458	121063569	3.08701	3.46558	1.07389	-3.22714	0.00125033	0.00436224	7	6	5	0	0	0	6.89816	6.86837	4.75553	0	0	0
ENSMUSG00000104031	Gm17771	3	19934242	19935388	3.07556	3.46414	1.07387	-3.22584	0.00125605	0.00438074	5	6	7	0	0	0	4.92726	6.86837	6.65775	0	0	0
ENSMUSG00000082152	Gm13655	2	75632638	75633382	3.04902	3.46085	1.07386	-3.22282	0.00126936	0.00442124	6	5	7	0	0	0	5.91271	5.72364	6.65775	0	0	0
ENSMUSG00000051359	Ncald	15	37366175	37792570	76.95	3.4596	0.464259	-7.45189	9.20127e-14	1.38791e-12	99	145	172	5	22	9	97.5597	165.986	163.59	5.06324	21.1938	8.30759
ENSMUSG00000028475	Spaar	4	43730034	43759462	9.17017	3.45834	0.813993	-4.24861	2.15101e-05	0.000112805	17	11	24	0	2	1	16.7527	12.592	22.8266	0	1.92671	0.923065
ENSMUSG00000067571	Ms4a15	19	10978307	10993250	3.04329	3.447	1.07518	-3.20598	0.00134602	0.00465247	5	5	8	0	0	0	4.92726	5.72364	7.60885	0	0	0
ENSMUSG00000103308	Gm37800	1	184610280	184629473	149.841	3.43596	0.355048	-9.67744	3.75999e-22	1.02459e-20	380	186	252	27	31	16	374.471	212.919	239.679	27.3415	29.864	14.769
ENSMUSG00000070720	Tmem200b	4	131921771	131923140	3.23615	3.43226	1.0796	-3.17918	0.00147692	0.00505382	11	5	3	0	0	0	10.84	5.72364	2.85332	0	0	0
ENSMUSG00000039462	Col10a1	10	34389981	34397085	14.1674	3.43151	0.903352	-3.79865	0.000145489	0.000642691	65	5	12	0	3	1	64.0543	5.72364	11.4133	0	2.89006	0.923065
ENSMUSG00000020077	Srgn	10	62493833	62527451	5.68714	3.43141	0.989632	-3.46736	0.000525602	0.00201521	22	5	6	1	0	0	21.6799	5.72364	5.70664	1.01265	0	0
ENSMUSG00000057897	Camk2b	11	5969644	6066362	19.1747	3.42961	0.640349	-5.35584	8.51599e-08	6.60433e-07	32	27	47	4	4	0	31.5344	30.9077	44.702	4.0506	3.85342	0
ENSMUSG00000073413	Ly6g6d	17	35071443	35078065	5.09629	3.42709	0.966384	-3.5463	0.000390683	0.00154891	7	9	13	1	0	0	6.89816	10.3026	12.3644	1.01265	0	0
ENSMUSG00000039313	AF529169	9	89587216	89623125	3.17161	3.42355	1.07966	-3.17095	0.00151942	0.00517943	11	3	5	0	0	0	10.84	3.43418	4.75553	0	0	0
ENSMUSG00000074715	Ccl28	13	119623819	119654359	5.15511	3.42235	0.969658	-3.52944	0.00041644	0.00163887	6	11	12	1	0	0	5.91271	12.592	11.4133	1.01265	0	0
ENSMUSG00000021123	Rdh12	12	79208914	79222665	10.8679	3.41994	0.76052	-4.49685	6.89692e-06	3.96506e-05	13	20	27	1	1	2	12.8109	22.8946	25.6799	1.01265	0.963354	1.84613
ENSMUSG00000059336	Slc14a1	18	78100091	78142119	1005.69	3.41709	0.464956	-7.34928	1.99281e-13	2.93791e-12	3312	1009	1208	227	73	180	3263.81	1155.03	1148.94	229.871	70.3249	166.152
ENSMUSG00000000791	Il12rb1	8	70808449	70821424	110.576	3.416	0.364967	-9.35973	7.99401e-21	1.98858e-19	269	154	177	25	18	12	265.086	176.288	168.346	25.3162	17.3404	11.0768
ENSMUSG00000033208	S100b	10	76253853	76261159	88.7848	3.41545	0.397254	-8.59764	8.1374e-18	1.67787e-16	223	130	128	10	22	12	219.756	148.815	121.742	10.1265	21.1938	11.0768
ENSMUSG00000069919	Hba-a1	11	32283511	32284465	4.92857	3.41539	0.96653	-3.53366	0.000409842	0.00161598	8	9	11	0	0	1	7.88361	10.3026	10.4622	0	0	0.923065
ENSMUSG00000018500	Adora2b	11	62248984	62266453	7.53094	3.41176	0.918943	-3.7127	0.000205061	0.000871676	26	8	9	0	0	2	25.6217	9.15782	8.55996	0	0	1.84613
ENSMUSG00000025429	Pstpip2	18	77794545	77882007	41.1452	3.41133	0.566401	-6.02282	1.71404e-09	1.68781e-08	72	75	76	0	6	13	70.9525	85.8546	72.2841	0	5.78013	11.9998
ENSMUSG00000047986	Palm3	8	84021471	84030295	17.2768	3.40819	0.688191	-4.95239	7.33064e-07	4.99394e-06	24	19	54	4	2	1	23.6508	21.7498	51.3598	4.0506	1.92671	0.923065
ENSMUSG00000087179	Gm14230	2	156833049	156839892	106.572	3.40318	0.43705	-7.78671	6.87768e-15	1.14423e-13	173	186	216	15	31	6	170.483	212.919	205.439	15.1897	29.864	5.53839
ENSMUSG00000024766	Lipo3	19	33517740	33761951	3.19319	3.39673	1.08187	-3.13969	0.00169126	0.00570024	3	10	5	0	0	0	2.95635	11.4473	4.75553	0	0	0
ENSMUSG00000035232	Pdk3	X	93764607	93832201	252.986	3.39653	0.338471	-10.0349	1.07047e-23	3.13854e-22	391	463	502	38	66	25	385.311	530.009	477.456	38.4807	63.5814	23.0766
ENSMUSG00000101013	A630072M18Rik	5	20950989	20956398	2.92277	3.39527	1.07803	-3.14952	0.00163541	0.00553169	6	6	5	0	0	0	5.91271	6.86837	4.75553	0	0	0
ENSMUSG00000053093	Myh7	14	54970684	54994626	12.1202	3.39299	0.843211	-4.02389	5.72438e-05	0.000276036	38	10	21	0	4	0	37.4471	11.4473	19.9732	0	3.85342	0
ENSMUSG00000032356	Rasgrf1	9	89909908	90026977	508.886	3.39113	0.35799	-9.4727	2.72705e-21	6.96667e-20	1322	658	785	88	47	126	1302.77	753.231	746.619	89.1131	45.2777	116.306
ENSMUSG00000081984	Dnajb3	1	88204732	88205782	2.91132	3.37633	1.07972	-3.12706	0.00176567	0.00592611	4	6	7	0	0	0	3.94181	6.86837	6.65775	0	0	0
ENSMUSG00000039611	Tmem246	4	49584506	49597876	252.169	3.37385	0.236275	-14.2794	2.94297e-46	2.44419e-44	408	431	513	36	45	54	402.064	493.378	487.918	36.4554	43.351	49.8455
ENSMUSG00000024029	Tff3	17	31125306	31129646	14.4033	3.37117	0.825892	-4.08186	4.46775e-05	0.000220125	53	9	20	1	4	0	52.2289	10.3026	19.0221	1.01265	3.85342	0
ENSMUSG00000032661	Oas3	5	120753098	120777661	2.86395	3.36961	1.07976	-3.12071	0.00180416	0.00603976	7	4	6	0	0	0	6.89816	4.57891	5.70664	0	0	0
ENSMUSG00000046840	Hnf4aos	2	163493807	163541720	7.08317	3.36547	0.899362	-3.74206	0.000182518	0.000785947	20	9	11	2	0	0	19.709	10.3026	10.4622	2.0253	0	0
ENSMUSG00000024295	Cyp4f41-ps	17	32951744	32958695	4.98265	3.36332	0.978996	-3.43547	0.000591517	0.00223824	5	11	12	0	1	0	4.92726	12.592	11.4133	0	0.963354	0
ENSMUSG00000033063	Cntnap3	13	64736182	64903955	19.0665	3.36313	0.799916	-4.20435	2.61828e-05	0.000135335	69	13	26	1	6	0	67.9961	14.8815	24.7288	1.01265	5.78013	0
ENSMUSG00000079710	Gm3448	17	14964189	15041537	15.7646	3.36122	0.637548	-5.27211	1.34864e-07	1.02009e-06	26	27	33	1	3	3	25.6217	30.9077	31.3865	1.01265	2.89006	2.7692
ENSMUSG00000090799	Klhl33	14	50888582	50897507	4.82048	3.35836	0.972394	-3.45371	0.000552938	0.00210877	10	10	7	0	1	0	9.85451	11.4473	6.65775	0	0.963354	0
ENSMUSG00000091695	Gm17669	18	67562387	67562851	147.631	3.35827	0.265783	-12.6354	1.3476e-36	7.51122e-35	270	232	292	30	20	29	266.072	265.577	277.723	30.3795	19.2671	26.7689
ENSMUSG00000038984	Tspyl5	15	33683875	33687884	2.8525	3.35511	1.08099	-3.10374	0.00191092	0.00635023	5	4	8	0	0	0	4.92726	4.57891	7.60885	0	0	0
ENSMUSG00000101574	1700112H15Rik	1	184527841	184557691	2.8525	3.35511	1.08099	-3.10374	0.00191092	0.00635023	5	4	8	0	0	0	4.92726	4.57891	7.60885	0	0	0
ENSMUSG00000031364	Grpr	X	163513904	163549677	3.18464	3.3544	1.08601	-3.08874	0.00201004	0.00663625	2	5	12	0	0	0	1.9709	5.72364	11.4133	0	0	0
ENSMUSG00000000753	Serpinf1	11	75409769	75422701	134.93	3.35156	0.891308	-3.76028	0.000169725	0.00073603	558	84	128	2	25	17	549.882	96.1571	121.742	2.0253	24.0839	15.6921
ENSMUSG00000037341	Slc9a7	X	20105754	20291807	29.0537	3.34612	0.645844	-5.181	2.20698e-07	1.61825e-06	106	26	29	4	4	5	104.458	29.7629	27.5821	4.0506	3.85342	4.61533
ENSMUSG00000086741	Gm15816	8	23138794	23149585	22.9967	3.3456	0.546441	-6.12252	9.21043e-10	9.35676e-09	41	36	48	4	5	2	40.4035	41.2102	45.6531	4.0506	4.81677	1.84613
ENSMUSG00000048562	Sp8	12	118846329	118852576	703.309	3.34329	0.247381	-13.5148	1.27987e-41	8.98323e-40	1512	1035	1237	127	90	166	1490	1184.79	1176.52	128.606	86.7019	153.229
ENSMUSG00000096988	A930029G22Rik	17	69416660	69439304	8.53171	3.34264	0.820295	-4.07492	4.60308e-05	0.000226311	19	10	19	2	0	1	18.7236	11.4473	18.071	2.0253	0	0.923065
ENSMUSG00000025889	Snca	6	60731575	60829855	3.65497	3.32984	1.09324	-3.04585	0.00232024	0.00752948	18	2	2	0	0	0	17.7381	2.28946	1.90221	0	0	0
ENSMUSG00000073988	Ttpa	4	20007938	20030785	6.43881	3.32011	0.879587	-3.77463	0.000160246	0.000699724	14	10	12	1	1	0	13.7963	11.4473	11.4133	1.01265	0.963354	0
ENSMUSG00000029862	Clcn1	6	42286685	42315756	52.9578	3.31247	0.602367	-5.49908	3.81768e-08	3.12214e-07	125	64	102	5	19	1	123.181	73.2626	97.0129	5.06324	18.3037	0.923065
ENSMUSG00000048776	Pthlh	6	147252101	147264183	123.337	3.31105	0.524275	-6.31548	2.6933e-10	2.93336e-09	374	133	168	7	39	16	368.559	152.249	159.786	7.08854	37.5708	14.769
ENSMUSG00000033436	Armcx2	X	134804145	134809221	76.5752	3.30976	0.501807	-6.59569	4.23287e-11	5.0221e-10	121	133	158	26	7	5	119.24	152.249	150.275	26.3289	6.74348	4.61533
ENSMUSG00000036103	Colec12	18	9707648	9877995	6.62504	3.30491	0.900178	-3.6714	0.000241227	0.00100733	9	12	16	0	2	0	8.86906	13.7367	15.2177	0	1.92671	0
ENSMUSG00000030895	Hpx	7	105591613	105600137	24.3801	3.30241	0.566001	-5.83464	5.39068e-09	4.98997e-08	42	46	43	2	2	8	41.389	52.6575	40.8976	2.0253	1.92671	7.38452
ENSMUSG00000039167	Adgrl4	3	151437887	151545086	6.56622	3.29652	0.900287	-3.66164	0.00025061	0.00104338	10	10	17	0	2	0	9.85451	11.4473	16.1688	0	1.92671	0
ENSMUSG00000053702	Nebl	2	17343909	17731464	1098.04	3.29573	0.836579	-3.93953	8.16419e-05	0.000381166	2028	1883	2143	18	326	69	1998.5	2155.52	2038.22	18.2277	314.054	63.6915
ENSMUSG00000020676	Ccl11	11	82057823	82062955	2.70543	3.29069	1.08446	-3.03442	0.00241003	0.0077782	7	4	5	0	0	0	6.89816	4.57891	4.75553	0	0	0
ENSMUSG00000109321	A330076H08Rik	7	61930137	61982358	2.88112	3.28991	1.08728	-3.02582	0.00247964	0.00796955	10	4	3	0	0	0	9.85451	4.57891	2.85332	0	0	0
ENSMUSG00000042638	Gucy2c	6	136697284	136781765	2.69399	3.28882	1.08448	-3.03264	0.00242424	0.0078199	5	4	7	0	0	0	4.92726	4.57891	6.65775	0	0	0
ENSMUSG00000024376	Epb41l4a	18	33796327	34007206	76.651	3.28627	0.344518	-9.53874	1.44571e-21	3.78134e-20	164	102	148	16	14	12	161.614	116.762	140.764	16.2024	13.487	11.0768
ENSMUSG00000003411	Rab3b	4	108879063	108943324	1115.82	3.2857	0.248445	-13.225	6.29069e-40	4.02257e-38	2114	1761	2091	218	263	144	2083.24	2015.87	1988.76	220.757	253.362	132.921
ENSMUSG00000025716	Myo3a	2	22227503	22618252	2.84885	3.2847	1.08736	-3.0208	0.00252111	0.00808041	10	3	4	0	0	0	9.85451	3.43418	3.80443	0	0	0
ENSMUSG00000047428	Dlk2	17	46297421	46303271	323.069	3.27575	0.531791	-6.15985	7.28149e-10	7.4921e-09	303	634	794	15	107	44	298.592	725.758	755.179	15.1897	103.079	40.6149
ENSMUSG00000085514	Bcas3os2	11	85766831	85775680	6.82286	3.27233	0.924097	-3.54111	0.000398442	0.00157578	22	6	11	0	2	0	21.6799	6.86837	10.4622	0	1.92671	0
ENSMUSG00000045104	Gm5514	19	21938079	21938384	6.18649	3.26133	0.889172	-3.66783	0.000244616	0.00102047	11	13	10	0	1	1	10.84	14.8815	9.51107	0	0.963354	0.923065
ENSMUSG00000042717	Ppp1r3a	6	14713977	14755274	2.66744	3.25991	1.08676	-2.99964	0.00270295	0.00860108	6	3	7	0	0	0	5.91271	3.43418	6.65775	0	0	0
ENSMUSG00000006179	Prss16	13	22002173	22009742	33.6382	3.2569	0.455809	-7.14532	8.97846e-13	1.24197e-11	69	51	61	6	7	5	67.9961	58.3811	58.0175	6.07589	6.74348	4.61533
ENSMUSG00000078500	Zfp986	4	145868794	145899975	4.51183	3.25543	0.984461	-3.30681	0.000943641	0.00339744	7	11	7	0	0	1	6.89816	12.592	6.65775	0	0	0.923065
ENSMUSG00000038058	Nod1	6	54923949	54972612	437.177	3.25377	0.248184	-13.1103	2.87514e-39	1.78378e-37	959	608	777	98	86	66	945.048	695.995	739.01	99.2396	82.8485	60.9223
ENSMUSG00000032375	Aph1b	9	66775202	66795490	69.5908	3.2519	0.351028	-9.26396	1.96993e-20	4.79734e-19	125	123	122	13	9	17	123.181	140.802	116.035	13.1644	8.67019	15.6921
ENSMUSG00000027347	Rasgrp1	2	117279993	117343001	3.18175	3.2508	1.094	-2.97147	0.00296376	0.00932004	1	10	7	0	0	0	0.985451	11.4473	6.65775	0	0	0
ENSMUSG00000078954	Arhgap8	15	84720052	84772207	460.076	3.24978	0.238251	-13.6401	2.31094e-42	1.70226e-40	856	758	833	106	93	65	843.546	867.704	792.272	107.341	89.592	59.9992
ENSMUSG00000085735	Mettl5os	2	69885728	69888155	6.28718	3.24899	0.899084	-3.61366	0.000301905	0.00123281	11	11	13	0	2	0	10.84	12.592	12.3644	0	1.92671	0
ENSMUSG00000097739	Gm2539	10	22074237	22103313	28.8359	3.24838	0.526535	-6.16934	6.85735e-10	7.07315e-09	49	49	57	6	1	8	48.2871	56.0917	54.2131	6.07589	0.963354	7.38452
ENSMUSG00000064288	Hist1h4k	13	21750194	21750505	9.8126	3.24499	0.78025	-4.15891	3.19772e-05	0.000162624	15	16	23	1	3	0	14.7818	18.3156	21.8755	1.01265	2.89006	0
ENSMUSG00000054074	Skida1	2	18040676	18049051	68.2649	3.24262	0.383275	-8.46028	2.66737e-17	5.29058e-16	94	116	155	11	17	10	92.6324	132.788	147.422	11.1391	16.377	9.23065
ENSMUSG00000048337	Npy4r	14	34143992	34152489	470.464	3.24221	0.337149	-9.61656	6.80711e-22	1.82392e-20	1044	661	820	100	118	46	1028.81	756.665	779.908	101.265	113.676	42.461
ENSMUSG00000011751	Sptbn4	7	27356383	27447686	45.7287	3.24035	0.424638	-7.63085	2.33209e-14	3.71389e-13	83	73	89	9	12	4	81.7925	83.5651	84.6485	9.11384	11.5603	3.69226
ENSMUSG00000021364	Elovl2	13	41182381	41220405	4.37338	3.23743	0.983183	-3.2928	0.000991942	0.00355048	11	6	8	0	0	1	10.84	6.86837	7.60885	0	0	0.923065
ENSMUSG00000087365	C430049B03Rik	X	53055046	53057190	109.754	3.23719	0.39561	-8.18277	2.77398e-16	5.13555e-15	293	131	169	18	29	14	288.737	149.959	160.737	18.2277	27.9373	12.9229
ENSMUSG00000079554	Aox2	1	58278326	58380259	4.53248	3.2342	0.984825	-3.28404	0.00102331	0.0036521	8	11	6	1	0	0	7.88361	12.592	5.70664	1.01265	0	0
ENSMUSG00000083718	Ccnb2-ps	8	71916556	71918851	16.1689	3.2248	0.618176	-5.21665	1.82191e-07	1.34966e-06	27	29	31	2	4	2	26.6072	33.1971	29.4843	2.0253	3.85342	1.84613
ENSMUSG00000025092	Hspa12a	19	58795751	58860984	9.94657	3.208	0.809708	-3.96193	7.43476e-05	0.000350248	33	12	10	2	1	1	32.5199	13.7367	9.51107	2.0253	0.963354	0.923065
ENSMUSG00000023764	Sfi1	11	3131850	3193463	621.572	3.20156	0.285849	-11.2002	4.06877e-29	1.57361e-27	1600	788	943	140	107	118	1576.72	902.046	896.894	141.771	103.079	108.922
ENSMUSG00000097481	D330020A13Rik	6	120294364	120295432	2.62083	3.19951	1.09082	-2.93313	0.00335558	0.0103662	3	7	5	0	0	0	2.95635	8.0131	4.75553	0	0	0
ENSMUSG00000107603	Gm43921	6	4506087	4507878	2.74915	3.19939	1.09287	-2.92751	0.00341686	0.0105304	9	5	2	0	0	0	8.86906	5.72364	1.90221	0	0	0
ENSMUSG00000098318	Lockd	6	134929092	134956798	92.9324	3.19899	0.568831	-5.62381	1.86795e-08	1.59849e-07	110	176	211	4	36	9	108.4	201.472	200.684	4.0506	34.6808	8.30759
ENSMUSG00000020614	Fam20a	11	109669749	109722279	1348.4	3.19697	0.35856	-8.91615	4.8279e-19	1.07524e-17	3358	1730	2152	342	292	137	3309.15	1980.38	2046.78	346.326	281.3	126.46
ENSMUSG00000027716	Trpc3	3	36620482	36690167	4.22423	3.19558	0.985136	-3.24379	0.0011795	0.00414534	7	7	10	0	0	1	6.89816	8.0131	9.51107	0	0	0.923065
ENSMUSG00000060063	Alox5ap	5	149264767	149288153	2.99876	3.19558	1.09612	-2.91536	0.00355281	0.0108963	8	8	1	0	0	0	7.88361	9.15782	0.951107	0	0	0
ENSMUSG00000040562	Gstm2	3	107981702	107986453	247.934	3.19509	0.488504	-6.54056	6.1287e-11	7.14935e-10	677	290	375	31	87	18	667.151	331.971	356.665	31.3921	83.8118	16.6152
ENSMUSG00000035429	Ptprh	7	4548612	4604041	4.35331	3.19342	0.991221	-3.22171	0.00127429	0.00443768	7	11	6	0	0	1	6.89816	12.592	5.70664	0	0	0.923065
ENSMUSG00000070713	Gm10282	8	72304110	72305260	348.032	3.18976	0.496293	-6.42718	1.29996e-10	1.46719e-09	335	693	820	29	125	38	330.126	793.296	779.908	29.3668	120.419	35.0765
ENSMUSG00000072653	Zfp783	6	47943171	47955913	24.1516	3.1894	0.52345	-6.09304	1.10788e-09	1.11677e-08	46	41	42	6	4	3	45.3308	46.9338	39.9465	6.07589	3.85342	2.7692
ENSMUSG00000085655	Gm15952	3	35933045	35990840	9.61909	3.18848	0.802025	-3.97554	7.02211e-05	0.000332613	11	21	20	0	3	1	10.84	24.0393	19.0221	0	2.89006	0.923065
ENSMUSG00000027793	Ccna1	3	55045469	55055501	2.50892	3.18603	1.09061	-2.92134	0.00348525	0.0107143	6	3	6	0	0	0	5.91271	3.43418	5.70664	0	0	0
ENSMUSG00000011382	Dhdh	7	45470987	45488805	20.5769	3.17855	0.562165	-5.65412	1.56642e-08	1.35492e-07	45	30	36	2	5	4	44.3453	34.3418	34.2398	2.0253	4.81677	3.69226
ENSMUSG00000053647	Gper1	5	139423151	139427800	17.5537	3.17824	0.631877	-5.02984	4.90878e-07	3.42236e-06	37	27	31	0	4	5	36.4617	30.9077	29.4843	0	3.85342	4.61533
ENSMUSG00000108103	Gm44081	6	112947037	112949330	4.32127	3.17427	0.993686	-3.19444	0.00140103	0.00482103	12	4	9	0	1	0	11.8254	4.57891	8.55996	0	0.963354	0
ENSMUSG00000038630	Zkscan16	4	58943628	58958355	2.91421	3.17043	1.09752	-2.88872	0.00386818	0.0117408	5	1	12	0	0	0	4.92726	1.14473	11.4133	0	0	0
ENSMUSG00000024087	Cyp1b1	17	79706953	79715041	1377.56	3.1703	0.438232	-7.2343	4.67953e-13	6.63603e-12	2616	2144	2599	173	501	112	2577.94	2454.3	2471.93	175.188	482.641	103.383
ENSMUSG00000068154	Insm1	2	146221921	146225020	172.919	3.17005	0.424394	-7.4696	8.04381e-14	1.22306e-12	526	201	203	21	45	34	518.347	230.09	193.075	21.2656	43.351	31.3842
ENSMUSG00000097339	Gm26671	3	57612697	57625824	9.33912	3.16951	0.786467	-4.03006	5.57636e-05	0.000269585	21	15	15	1	3	0	20.6945	17.1709	14.2666	1.01265	2.89006	0
ENSMUSG00000030200	Bcl2l14	6	134396318	134438736	68.5214	3.16457	0.528252	-5.99065	2.09005e-09	2.03499e-08	136	119	110	2	25	11	134.021	136.223	104.622	2.0253	24.0839	10.1537
ENSMUSG00000053062	Jam2	16	84774123	84825928	543.675	3.16101	0.350964	-9.00666	2.12435e-19	4.86104e-18	984	864	1043	50	101	177	969.684	989.045	992.004	50.6324	97.2988	163.383
ENSMUSG00000007872	Id3	4	136143497	136145755	1153.92	3.157	0.427033	-7.39287	1.43695e-13	2.13352e-12	1713	1991	2429	141	418	109	1688.08	2279.15	2310.24	142.783	402.682	100.614
ENSMUSG00000082599	Gm13141	4	147527719	147528174	6.19685	3.15312	0.92662	-3.40282	0.000666941	0.00249696	6	14	14	0	2	0	5.91271	16.0262	13.3155	0	1.92671	0
ENSMUSG00000079502	Cfap77	2	28926949	29055066	28.251	3.15243	0.578436	-5.44992	5.03929e-08	4.04035e-07	30	57	63	9	3	3	29.5635	65.2495	59.9197	9.11384	2.89006	2.7692
ENSMUSG00000057191	AB124611	9	21526176	21545333	10.6345	3.15034	0.723127	-4.35654	1.32133e-05	7.24856e-05	19	21	17	2	2	1	18.7236	24.0393	16.1688	2.0253	1.92671	0.923065
ENSMUSG00000086681	Gm16178	8	61117605	61194648	7.54203	3.14982	0.843997	-3.73203	0.000189946	0.0008139	9	16	16	0	2	1	8.86906	18.3156	15.2177	0	1.92671	0.923065
ENSMUSG00000021268	Meg3	12	109541001	109571726	2.96	3.14782	1.09952	-2.8629	0.00419777	0.0126218	13	1	4	0	0	0	12.8109	1.14473	3.80443	0	0	0
ENSMUSG00000060678	Hist1h4c	13	23697635	23698454	4.31058	3.14712	0.997813	-3.15402	0.00161038	0.00546298	4	10	10	0	1	0	3.94181	11.4473	9.51107	0	0.963354	0
ENSMUSG00000087060	Eldr	11	16935154	16951282	10.5237	3.1406	0.725382	-4.32958	1.49392e-05	8.11205e-05	18	18	21	1	3	1	17.7381	20.6051	19.9732	1.01265	2.89006	0.923065
ENSMUSG00000085145	Gm11614	11	97723651	97725711	2.40922	3.1385	1.09272	-2.8722	0.0040763	0.0122956	5	5	4	0	0	0	4.92726	5.72364	3.80443	0	0	0
ENSMUSG00000022464	Slc38a4	15	96994823	97055956	2.4035	3.13737	1.09274	-2.87111	0.00409036	0.0123326	4	5	5	0	0	0	3.94181	5.72364	4.75553	0	0	0
ENSMUSG00000052616	Terb1	8	104446719	104509910	9.06158	3.1354	0.782179	-4.00854	6.1095e-05	0.000293116	22	16	11	2	1	1	21.6799	18.3156	10.4622	2.0253	0.963354	0.923065
ENSMUSG00000027797	Dclk1	3	55242364	55539068	325.121	3.13518	0.434514	-7.21538	5.37833e-13	7.57545e-12	607	498	629	61	107	21	598.169	570.075	598.246	61.7716	103.079	19.3844
ENSMUSG00000022875	Kng1	16	23057865	23082068	2.55057	3.12846	1.09579	-2.85498	0.00430401	0.0129077	2	5	8	0	0	0	1.9709	5.72364	7.60885	0	0	0
ENSMUSG00000035104	Eva1a	6	82041043	82093099	30.3658	3.12757	0.540571	-5.78569	7.22158e-09	6.57672e-08	32	60	69	6	3	8	31.5344	68.6837	65.6264	6.07589	2.89006	7.38452
ENSMUSG00000087355	Gm13187	2	4287595	4301167	2.47665	3.1254	1.09521	-2.85369	0.0043215	0.0129564	6	2	7	0	0	0	5.91271	2.28946	6.65775	0	0	0
ENSMUSG00000102271	C630050I24Rik	8	107119110	107119892	14.083	3.12044	0.689813	-4.52361	6.0794e-06	3.53513e-05	30	17	30	4	3	0	29.5635	19.4604	28.5332	4.0506	2.89006	0
ENSMUSG00000053687	Dpep2	8	105984944	105991759	122.468	3.12037	0.47734	-6.53699	6.27684e-11	7.30989e-10	308	159	190	6	39	27	303.519	182.012	180.71	6.07589	37.5708	24.9228
ENSMUSG00000027316	Gfra4	2	131039632	131043088	52.2793	3.11896	0.481088	-6.48313	8.98377e-11	1.02899e-09	125	70	85	15	12	3	123.181	80.131	80.8441	15.1897	11.5603	2.7692
ENSMUSG00000030787	Lyve1	7	110850607	110863239	2.41494	3.11604	1.09464	-2.84663	0.00441854	0.0132131	6	5	3	0	0	0	5.91271	5.72364	2.85332	0	0	0
ENSMUSG00000034785	Dio1	4	107291465	107307169	4.40705	3.11393	1.0074	-3.09104	0.00199457	0.00659437	3	8	14	1	0	0	2.95635	9.15782	13.3155	1.01265	0	0
ENSMUSG00000044231	Nhlrc1	13	47012557	47014850	22.1714	3.11337	0.591796	-5.26088	1.43368e-07	1.0801e-06	36	35	48	8	1	3	35.4762	40.0655	45.6531	8.10119	0.963354	2.7692
ENSMUSG00000024694	Keg1	19	12695786	12719902	2.39777	3.11254	1.09471	-2.84325	0.00446559	0.013329	3	5	6	0	0	0	2.95635	5.72364	5.70664	0	0	0
ENSMUSG00000082500	Gm15195	X	160269701	160269963	2.39777	3.11254	1.09471	-2.84325	0.00446559	0.013329	3	5	6	0	0	0	2.95635	5.72364	5.70664	0	0	0
ENSMUSG00000024696	Lpxn	19	12798606	12833807	15.6569	3.11061	0.68684	-4.52888	5.92974e-06	3.46251e-05	24	24	37	0	6	2	23.6508	27.4735	35.191	0	5.78013	1.84613
ENSMUSG00000043795	Prr33	7	142491074	142506771	12.1539	3.10972	0.716628	-4.33938	1.42883e-05	7.78294e-05	26	13	28	1	4	1	25.6217	14.8815	26.631	1.01265	3.85342	0.923065
ENSMUSG00000098749	Gm27477	6	52162125	52162267	2.3504	3.10298	1.09492	-2.83397	0.00459733	0.0136762	6	3	5	0	0	0	5.91271	3.43418	4.75553	0	0	0
ENSMUSG00000031849	Comp	8	70373558	70382066	11.3552	3.10144	0.816891	-3.79664	0.00014667	0.000647223	38	11	14	0	4	1	37.4471	12.592	13.3155	0	3.85342	0.923065
ENSMUSG00000064036	Mro	18	73859385	73881333	7.13963	3.09701	0.837712	-3.69699	0.000218168	0.000921195	11	13	15	0	2	1	10.84	14.8815	14.2666	0	1.92671	0.923065
ENSMUSG00000039578	Ccser1	6	61180324	62382865	12.3468	3.09633	0.746592	-4.14729	3.36438e-05	0.000170269	40	12	16	1	2	3	39.4181	13.7367	15.2177	1.01265	1.92671	2.7692
ENSMUSG00000037979	Ccdc92	5	124834418	124862424	151.479	3.09575	0.391958	-7.89818	2.83005e-15	4.83963e-14	145	296	355	39	27	26	142.89	338.839	337.643	39.4933	26.0106	23.9997
ENSMUSG00000069793	Slfn9	11	82978390	82991830	319.298	3.09538	0.50295	-6.15445	7.53391e-10	7.73655e-09	196	697	783	47	103	36	193.148	797.875	744.717	47.5945	99.2255	33.2303
ENSMUSG00000107253	Gm43634	6	127644440	127657925	20.3869	3.0937	0.62485	-4.9511	7.37944e-07	5.01898e-06	35	40	33	2	8	1	34.4908	45.7891	31.3865	2.0253	7.70684	0.923065
ENSMUSG00000027995	Tlr2	3	83836272	83841767	75.8926	3.09281	0.482942	-6.40411	1.51254e-10	1.69245e-09	223	75	112	8	24	13	219.756	85.8546	106.524	8.10119	23.1205	11.9998
ENSMUSG00000089857	Zfp882	8	71908608	71916354	52.204	3.09138	0.461132	-6.7039	2.02932e-11	2.50314e-10	64	85	129	15	5	11	63.0689	97.3019	122.693	15.1897	4.81677	10.1537
ENSMUSG00000086504	Kif16bos	2	142902965	142903572	2.60862	3.08786	1.09986	-2.80749	0.00499295	0.0146968	7	1	8	0	0	0	6.89816	1.14473	7.60885	0	0	0
ENSMUSG00000096727	Psmb9	17	34181988	34187764	14.0431	3.08743	0.720941	-4.2825	1.84809e-05	9.83037e-05	44	14	19	2	4	1	43.3599	16.0262	18.071	2.0253	3.85342	0.923065
ENSMUSG00000078302	Foxd1	13	98354242	98359305	599.312	3.08701	0.221252	-13.9524	3.04093e-44	2.40118e-42	994	976	1186	105	110	172	979.539	1117.25	1128.01	106.328	105.969	158.767
ENSMUSG00000048126	Col6a3	1	90765923	90843971	23.9633	3.08228	0.621514	-4.9593	7.07466e-07	4.83219e-06	73	25	32	7	4	2	71.9379	28.6182	30.4354	7.08854	3.85342	1.84613
ENSMUSG00000022132	Cldn10	14	118787908	118875489	2.62007	3.08184	1.1004	-2.80066	0.00509981	0.0149733	9	1	6	0	0	0	8.86906	1.14473	5.70664	0	0	0
ENSMUSG00000000142	Axin2	11	108920349	108950783	83.4822	3.08078	0.506348	-6.08431	1.16993e-09	1.17704e-08	109	138	198	3	19	28	107.414	157.972	188.319	3.03795	18.3037	25.8458
ENSMUSG00000040329	Il7	3	7569994	7613760	3.91864	3.08031	0.995738	-3.0935	0.00197811	0.00654846	9	7	6	0	0	1	8.86906	8.0131	5.70664	0	0	0.923065
ENSMUSG00000050777	Tmem37	1	120067377	120074074	156.167	3.07822	0.341424	-9.01584	1.95372e-19	4.48044e-18	298	233	296	48	31	18	293.664	266.722	281.528	48.6071	29.864	16.6152
ENSMUSG00000048442	Smim5	11	115899966	115906269	30.4889	3.0711	0.496342	-6.18746	6.11395e-10	6.33772e-09	67	41	55	9	6	3	66.0252	46.9338	52.3109	9.11384	5.78013	2.7692
ENSMUSG00000022583	Ly6f	15	75268421	75272235	10.3799	3.06825	0.765075	-4.01039	6.0618e-05	0.000291028	22	18	16	0	4	1	21.6799	20.6051	15.2177	0	3.85342	0.923065
ENSMUSG00000011008	Mcoln2	3	146149833	146195513	7.76749	3.06634	0.901443	-3.40159	0.000669948	0.00250641	28	10	5	0	1	2	27.5926	11.4473	4.75553	0	0.963354	1.84613
ENSMUSG00000002633	Shh	5	28456815	28467256	35.0026	3.0656	0.547672	-5.59751	2.1745e-08	1.84642e-07	59	63	63	14	3	3	58.1416	72.1179	59.9197	14.1771	2.89006	2.7692
ENSMUSG00000026494	Kif26b	1	178529125	178939200	210.2	3.06302	0.290612	-10.5399	5.65588e-26	1.89859e-24	465	277	374	35	37	64	458.235	317.09	355.714	35.4427	35.6441	59.0762
ENSMUSG00000044734	Serpinb1a	13	32842092	32851185	84.9945	3.06286	0.342559	-8.9411	3.85315e-19	8.64615e-18	158	137	153	11	27	16	155.701	156.828	145.519	11.1391	26.0106	14.769
ENSMUSG00000100005	B130024G19Rik	7	70364910	70489972	10.281	3.05526	0.766626	-3.98534	6.73845e-05	0.00032005	16	16	24	0	4	1	15.7672	18.3156	22.8266	0	3.85342	0.923065
ENSMUSG00000060639	Hist1h4i	13	22040636	22041362	114.655	3.05365	0.521288	-5.8579	4.68762e-09	4.37414e-08	89	235	279	16	41	11	87.7052	269.011	265.359	16.2024	39.4975	10.1537
ENSMUSG00000098843	Gm27240	9	32709652	32711171	15.6252	3.04976	0.708102	-4.30695	1.65518e-05	8.89564e-05	42	23	19	6	1	1	41.389	26.3287	18.071	6.07589	0.963354	0.923065
ENSMUSG00000039814	Xkr5	8	18932729	18950975	422.845	3.04532	0.804449	-3.7856	0.000153339	0.00067295	683	727	881	34	154	12	673.063	832.217	837.925	34.4301	148.357	11.0768
ENSMUSG00000023046	Igfbp6	15	102144362	102149511	34.4139	3.04037	0.580252	-5.23973	1.60809e-07	1.20008e-06	114	28	45	7	5	8	112.341	32.0524	42.7998	7.08854	4.81677	7.38452
ENSMUSG00000041117	Ccdc8	7	16992708	16997516	8.59116	3.03868	0.807071	-3.76506	0.000166506	0.000723818	26	11	10	1	1	2	25.6217	12.592	9.51107	1.01265	0.963354	1.84613
ENSMUSG00000030220	Arhgdib	6	136923655	136941899	76.294	3.03822	0.421622	-7.20602	5.76113e-13	8.08187e-12	91	145	164	9	25	14	89.6761	165.986	155.982	9.11384	24.0839	12.9229
ENSMUSG00000106512	Gm43078	3	35413833	35414000	18.797	3.03471	0.564568	-5.37527	7.64692e-08	5.97256e-07	29	31	40	4	4	3	28.5781	35.4866	38.0443	4.0506	3.85342	2.7692
ENSMUSG00000107909	2610017A05Rik	6	148831452	148833112	25.107	3.0312	0.525872	-5.76414	8.20775e-09	7.40367e-08	34	48	50	7	4	4	33.5053	54.9469	47.5553	7.08854	3.85342	3.69226
ENSMUSG00000085992	Gm11515	11	95223290	95225632	2.23925	3.028	1.09883	-2.75566	0.00585739	0.0168861	3	5	5	0	0	0	2.95635	5.72364	4.75553	0	0	0
ENSMUSG00000096932	5033403F01Rik	13	38960619	38966605	9.76628	3.02735	0.735672	-4.11508	3.87047e-05	0.000193116	19	14	20	1	3	1	18.7236	16.0262	19.0221	1.01265	2.89006	0.923065
ENSMUSG00000051951	Xkr4	1	3205901	3671498	2.32958	3.02489	1.10065	-2.74827	0.00599104	0.0172356	8	2	4	0	0	0	7.88361	2.28946	3.80443	0	0	0
ENSMUSG00000087017	4930417H01Rik	2	122702047	122721456	6.85561	3.02283	0.851458	-3.55019	0.00038496	0.00152826	17	8	13	1	0	2	16.7527	9.15782	12.3644	1.01265	0	1.84613
ENSMUSG00000045877	4933415A04Rik	11	43587040	43589048	2.54484	3.02042	1.10347	-2.7372	0.00619641	0.0177432	1	5	9	0	0	0	0.985451	5.72364	8.55996	0	0	0
ENSMUSG00000027048	Abcb11	2	69238282	69342616	3.87128	3.01853	1.00845	-2.99324	0.00276033	0.00876227	12	5	5	0	0	1	11.8254	5.72364	4.75553	0	0	0.923065
ENSMUSG00000105695	Gm43327	3	126441012	126445066	2.18616	3.01609	1.09912	-2.7441	0.00606766	0.0174272	5	3	5	0	0	0	4.92726	3.43418	4.75553	0	0	0
ENSMUSG00000000732	Icosl	10	78069302	78083913	21.5506	3.01133	0.546786	-5.50732	3.64336e-08	2.98779e-07	35	32	48	5	2	6	34.4908	36.6313	45.6531	5.06324	1.92671	5.53839
ENSMUSG00000036875	Dna2	10	62947026	62974185	325.69	3.00569	0.454812	-6.60865	3.87843e-11	4.63854e-10	282	644	778	60	111	34	277.897	737.205	739.961	60.7589	106.932	31.3842
ENSMUSG00000047658	Gal3st3	19	5298331	5308738	2.18044	3.00545	1.09985	-2.73261	0.00628355	0.0179581	4	3	6	0	0	0	3.94181	3.43418	5.70664	0	0	0
ENSMUSG00000026581	Sell	1	164061982	164084181	8.26956	3.00378	0.80217	-3.74457	0.0001807	0.000779672	21	12	12	0	2	2	20.6945	13.7367	11.4133	0	1.92671	1.84613
ENSMUSG00000081058	Hist2h3c2	3	96238108	96239127	24.3583	3.00038	0.51353	-5.84265	5.13774e-09	4.76854e-08	50	37	42	5	7	3	49.2726	42.3549	39.9465	5.06324	6.74348	2.7692
ENSMUSG00000103576	Gm38188	1	191077825	191078680	3.84648	2.99819	1.00728	-2.97652	0.0029154	0.00918875	6	10	5	0	1	0	5.91271	11.4473	4.75553	0	0.963354	0
ENSMUSG00000050463	Krt78	15	101946004	101954287	22.8785	2.9944	0.529237	-5.65796	1.53182e-08	1.32664e-07	34	38	49	6	5	3	33.5053	43.4997	46.6042	6.07589	4.81677	2.7692
ENSMUSG00000061601	Pclo	5	14514918	14863459	36.015	2.99431	0.453617	-6.60096	4.08498e-11	4.8577e-10	60	63	66	4	12	7	59.1271	72.1179	62.773	4.0506	11.5603	6.46146
ENSMUSG00000085260	Med9os	11	59946889	59948142	5.33774	2.99092	0.931753	-3.20999	0.0013274	0.00459881	8	12	9	0	0	2	7.88361	13.7367	8.55996	0	0	1.84613
ENSMUSG00000016262	Sertad4	1	192844488	192855756	22.5728	2.98845	0.534305	-5.59317	2.22966e-08	1.88941e-07	41	34	45	3	3	8	40.4035	38.9208	42.7998	3.03795	2.89006	7.38452
ENSMUSG00000025420	Katnal2	18	76977148	77047308	76.9855	2.98374	0.465158	-6.41447	1.41311e-10	1.58801e-09	150	124	131	12	31	6	147.818	141.946	124.595	12.1518	29.864	5.53839
ENSMUSG00000000037	Scml2	X	161117193	161258213	46.1252	2.98367	0.47723	-6.25205	4.05104e-10	4.31077e-09	65	87	89	13	13	3	64.0543	99.5913	84.6485	13.1644	12.5236	2.7692
ENSMUSG00000069310	Hist1h3c	13	23744973	23745602	11.5832	2.98239	0.763543	-3.90599	9.38398e-05	0.000431734	11	23	28	0	4	2	10.84	26.3287	26.631	0	3.85342	1.84613
ENSMUSG00000072688	Gm10399	5	117318497	117319244	8.09122	2.97954	0.785777	-3.79183	0.000149539	0.00065849	13	17	13	2	1	1	12.8109	19.4604	12.3644	2.0253	0.963354	0.923065
ENSMUSG00000006567	Atp7b	8	21992785	22060305	1295.93	2.97871	0.41519	-7.17433	7.26641e-13	1.00916e-11	2308	2038	2471	144	532	173	2274.42	2332.96	2350.18	145.821	512.505	159.69
ENSMUSG00000052673	Gm9887	12	69371835	69372458	25.2671	2.97836	0.500372	-5.9523	2.64408e-09	2.54589e-08	43	38	53	3	7	6	42.3744	43.4997	50.4087	3.03795	6.74348	5.53839
ENSMUSG00000037994	Slc9b2	3	135307700	135345387	25.905	2.97821	0.55467	-5.36933	7.90301e-08	6.15873e-07	51	37	50	1	10	5	50.258	42.3549	47.5553	1.01265	9.63354	4.61533
ENSMUSG00000049872	Fam26e	10	34087815	34096519	117.854	2.97538	0.361902	-8.22152	2.00942e-16	3.74673e-15	275	145	204	32	31	15	270.999	165.986	194.026	32.4048	29.864	13.846
ENSMUSG00000086155	9430041J12Rik	7	4074125	4120728	3.70703	2.9689	1.01067	-2.93756	0.00330807	0.0102482	11	5	5	0	0	1	10.84	5.72364	4.75553	0	0	0.923065
ENSMUSG00000039632	Ccdc151	9	21989871	22002634	8.23968	2.96623	0.811569	-3.65494	0.000257247	0.00106888	12	12	21	1	3	0	11.8254	13.7367	19.9732	1.01265	2.89006	0
ENSMUSG00000026579	F5	1	164151838	164220277	93.888	2.95725	0.310586	-9.52151	1.70683e-21	4.44758e-20	168	152	170	21	28	15	165.556	173.999	161.688	21.2656	26.9739	13.846
ENSMUSG00000039563	2210406O10Rik	5	36447611	36464853	5.42883	2.9568	0.949421	-3.11433	0.00184366	0.00615223	7	15	7	0	0	2	6.89816	17.1709	6.65775	0	0	1.84613
ENSMUSG00000033355	Rtp4	16	23520291	23614222	9.98337	2.94634	0.798832	-3.68831	0.000225748	0.000949737	32	13	9	3	1	1	31.5344	14.8815	8.55996	3.03795	0.963354	0.923065
ENSMUSG00000002076	Hsf2bp	17	31944769	32034508	19.3282	2.94584	0.566339	-5.20154	1.97642e-07	1.45688e-06	44	30	28	4	5	3	43.3599	34.3418	26.631	4.0506	4.81677	2.7692
ENSMUSG00000068962	Zfp114	7	24175060	24183188	8.55134	2.94567	0.849711	-3.46667	0.000526948	0.00201963	12	17	17	0	4	0	11.8254	19.4604	16.1688	0	3.85342	0
ENSMUSG00000091383	Hist1h2al	13	51202727	51203065	6.41598	2.94309	0.84924	-3.46556	0.000529137	0.00202765	12	10	13	1	0	2	11.8254	11.4473	12.3644	1.01265	0	1.84613
ENSMUSG00000025963	Mdh1b	1	63698819	63730318	2.08646	2.93295	1.10338	-2.65815	0.00785702	0.0217716	4	5	3	0	0	0	3.94181	5.72364	2.85332	0	0	0
ENSMUSG00000026564	Dusp27	1	166098148	166127922	11.509	2.9315	0.794007	-3.69203	0.000222472	0.000937658	38	11	14	0	4	2	37.4471	12.592	13.3155	0	3.85342	1.84613
ENSMUSG00000101355	Hist1h3h	13	21717659	21718069	3.60526	2.93133	1.01253	-2.89507	0.00379079	0.0115396	4	8	8	0	0	1	3.94181	9.15782	7.60885	0	0	0.923065
ENSMUSG00000106874	Gm20186	6	18845910	18848207	23.1028	2.92923	0.513039	-5.70957	1.13259e-08	9.99998e-08	41	35	46	3	7	5	40.4035	40.0655	43.7509	3.03795	6.74348	4.61533
ENSMUSG00000087013	2610027K06Rik	11	85791661	85832223	11.0595	2.92858	0.742563	-3.94388	8.01745e-05	0.000375071	30	12	18	4	1	1	29.5635	13.7367	17.1199	4.0506	0.963354	0.923065
ENSMUSG00000048498	Cd300e	11	115051917	115062177	2.05991	2.92635	1.10355	-2.65176	0.00800727	0.0221232	5	4	3	0	0	0	4.92726	4.57891	2.85332	0	0	0
ENSMUSG00000097376	Gm8705	15	38243160	38244976	2.05991	2.92635	1.10355	-2.65176	0.00800727	0.0221232	5	4	3	0	0	0	4.92726	4.57891	2.85332	0	0	0
ENSMUSG00000080895	Gm11645	2	143506411	143507059	14.1638	2.92527	0.70992	-4.12056	3.77955e-05	0.000188941	13	33	28	2	5	1	12.8109	37.776	26.631	2.0253	4.81677	0.923065
ENSMUSG00000038768	9130409I23Rik	1	181051237	181060667	6.65454	2.92417	0.872509	-3.35145	0.000803909	0.00295248	18	11	7	1	2	0	17.7381	12.592	6.65775	1.01265	1.92671	0
ENSMUSG00000028549	Itgb3bp	4	99765402	99929813	91.2342	2.92328	0.420888	-6.94551	3.77092e-12	4.95329e-11	114	175	184	27	25	9	112.341	200.327	175.004	27.3415	24.0839	8.30759
ENSMUSG00000037347	Chst7	X	20059560	20097521	24.862	2.92007	0.534791	-5.46021	4.75585e-08	3.82634e-07	56	37	38	4	9	3	55.1853	42.3549	36.1421	4.0506	8.67019	2.7692
ENSMUSG00000014453	Blk	14	63372836	63417037	2.16899	2.91786	1.10578	-2.63872	0.00832189	0.0228682	2	3	8	0	0	0	1.9709	3.43418	7.60885	0	0	0
ENSMUSG00000016346	Kcnq2	2	181075579	181135300	2.11301	2.91746	1.10472	-2.64089	0.00826873	0.0227425	3	6	3	0	0	0	2.95635	6.86837	2.85332	0	0	0
ENSMUSG00000074766	Ism1	2	139678178	139758581	54.5607	2.91424	0.4162	-7.00201	2.52317e-12	3.3566e-11	135	66	87	16	11	10	133.036	75.552	82.7463	16.2024	10.5969	9.23065
ENSMUSG00000056018	Ccdc7b	8	129067134	129183732	10.6663	2.91381	0.729322	-3.99523	6.46327e-05	0.000308032	21	12	25	1	4	1	20.6945	13.7367	23.7777	1.01265	3.85342	0.923065
ENSMUSG00000019990	Pde7b	10	20398004	20725078	3.6517	2.91293	1.01497	-2.86997	0.00410515	0.0123754	10	3	8	1	0	0	9.85451	3.43418	7.60885	1.01265	0	0
ENSMUSG00000020814	Mxra7	11	116803062	116828046	34.0437	2.90735	0.446865	-6.50611	7.71226e-11	8.90198e-10	77	47	55	8	8	7	75.8798	53.8022	52.3109	8.10119	7.70684	6.46146
ENSMUSG00000090272	Mndal	1	173849126	173942491	122.821	2.90699	0.374642	-7.75939	8.53421e-15	1.41082e-13	274	154	219	23	45	17	270.014	176.288	208.292	23.2909	43.351	15.6921
ENSMUSG00000035493	Tgfbi	13	56609523	56639562	62.2876	2.9044	0.576924	-5.03429	4.79628e-07	3.34616e-06	195	67	70	4	25	11	192.163	76.6968	66.5775	4.0506	24.0839	10.1537
ENSMUSG00000026354	Lct	1	128284756	128328318	2.26008	2.89619	1.10795	-2.61402	0.00894845	0.0243747	1	6	6	0	0	0	0.985451	6.86837	5.70664	0	0	0
ENSMUSG00000019772	Vip	10	5639218	5647617	9.22	2.89617	0.927252	-3.1234	0.00178777	0.0059916	35	5	12	0	0	4	34.4908	5.72364	11.4133	0	0	3.69226
ENSMUSG00000103114	Gm32200	1	191436340	191465048	2.07501	2.89414	1.10587	-2.61709	0.00886842	0.024182	2	5	5	0	0	0	1.9709	5.72364	4.75553	0	0	0
ENSMUSG00000035455	Fignl1	11	11787431	11808962	1165.66	2.89286	0.439348	-6.58443	4.56643e-11	5.40863e-10	1104	2241	2702	171	469	158	1087.94	2565.34	2569.89	173.163	451.813	145.844
ENSMUSG00000062007	Hsh2d	8	72189638	72201527	21.2817	2.89268	0.532383	-5.43346	5.52707e-08	4.40602e-07	37	28	48	4	6	4	36.4617	32.0524	45.6531	4.0506	5.78013	3.69226
ENSMUSG00000026450	Chit1	1	134111242	134151540	5.63253	2.88849	0.979464	-2.94906	0.00318747	0.00991582	2	7	23	1	0	1	1.9709	8.0131	21.8755	1.01265	0	0.923065
ENSMUSG00000090030	A430072P03Rik	5	107725157	107728801	6.80459	2.88794	0.908923	-3.17732	0.00148645	0.00508308	25	5	8	1	0	2	24.6363	5.72364	7.60885	1.01265	0	1.84613
ENSMUSG00000026986	Hnmt	2	24002910	24049394	3.43164	2.88583	1.01254	-2.85009	0.00437071	0.013087	7	7	5	0	0	1	6.89816	8.0131	4.75553	0	0	0.923065
ENSMUSG00000022018	Rgcc	14	79288756	79301645	4.16384	2.88464	1.04887	-2.75024	0.0059552	0.017142	19	3	2	0	0	1	18.7236	3.43418	1.90221	0	0	0.923065
ENSMUSG00000101848	4933417E11Rik	1	71958998	72005195	2.47873	2.88305	1.11095	-2.59513	0.00945551	0.0255456	12	1	2	0	0	0	11.8254	1.14473	1.90221	0	0	0
ENSMUSG00000093394	Gm20621	15	88889780	88891525	6.25256	2.87909	0.855036	-3.36721	0.000759324	0.00280455	13	9	12	2	1	0	12.8109	10.3026	11.4133	2.0253	0.963354	0
ENSMUSG00000097108	Gm26581	10	22212653	22217241	8.89158	2.87878	0.743838	-3.87017	0.00010876	0.00049416	14	17	16	2	2	1	13.7963	19.4604	15.2177	2.0253	1.92671	0.923065
ENSMUSG00000034842	Art3	5	92331827	92414628	3.43836	2.87721	1.0121	-2.84281	0.00447176	0.0133436	7	7	5	0	1	0	6.89816	8.0131	4.75553	0	0.963354	0
ENSMUSG00000103726	Gm30074	3	52172162	52179972	2.04274	2.87705	1.10664	-2.59982	0.00932721	0.0252382	2	4	6	0	0	0	1.9709	4.57891	5.70664	0	0	0
ENSMUSG00000079009	Gm14139	2	150181755	150193279	4.76047	2.87462	0.918238	-3.13058	0.00174462	0.0058602	9	8	9	1	1	0	8.86906	9.15782	8.55996	1.01265	0.963354	0
ENSMUSG00000063672	Nkx6-3	8	23153269	23158948	32.0973	2.87106	0.634036	-4.52823	5.94803e-06	3.47221e-05	65	47	58	6	14	0	64.0543	53.8022	55.1642	6.07589	13.487	0
ENSMUSG00000103567	Pcdhga5	18	37694380	37841873	20.9428	2.8693	0.527167	-5.44287	5.24298e-08	4.188e-07	39	37	33	4	5	5	38.4326	42.3549	31.3865	4.0506	4.81677	4.61533
ENSMUSG00000097495	Gm26651	13	51973214	51976583	5.01945	2.86808	0.940997	-3.04792	0.00230434	0.00748462	4	12	11	1	1	0	3.94181	13.7367	10.4622	1.01265	0.963354	0
ENSMUSG00000109394	A230057D06Rik	7	61916400	61928690	2.0011	2.86603	1.10692	-2.58918	0.00962045	0.0259407	6	2	4	0	0	0	5.91271	2.28946	3.80443	0	0	0
ENSMUSG00000097893	1700034P13Rik	1	9747648	9791924	4.73393	2.86539	0.919947	-3.11473	0.00184113	0.00614574	10	7	9	1	1	0	9.85451	8.0131	8.55996	1.01265	0.963354	0
ENSMUSG00000042372	Dmrt3	19	25610537	25623920	1.98965	2.86287	1.107	-2.58614	0.00970568	0.0261367	4	2	6	0	0	0	3.94181	2.28946	5.70664	0	0	0
ENSMUSG00000055301	Adh7	3	138217760	138233382	84.3598	2.85913	0.521904	-5.47828	4.29482e-08	3.48772e-07	75	165	198	11	36	10	73.9088	188.88	188.319	11.1391	34.6808	9.23065
ENSMUSG00000020872	Tac4	11	95261529	95269265	3.97653	2.85603	1.04165	-2.74184	0.00610959	0.017515	17	2	4	1	0	0	16.7527	2.28946	3.80443	1.01265	0	0
ENSMUSG00000054200	Ffar4	19	38097079	38114263	109.951	2.85384	0.49753	-5.73601	9.69346e-09	8.64687e-08	193	167	216	19	49	7	190.192	191.17	205.439	19.2403	47.2044	6.46146
ENSMUSG00000040658	Dnph1	17	46496789	46499618	738.957	2.85334	0.201552	-14.1568	1.69484e-45	1.37473e-43	1096	1244	1470	190	192	167	1080.05	1424.04	1398.13	192.403	184.964	154.152
ENSMUSG00000090626	Tex9	9	72450394	72492212	103.925	2.85231	0.340977	-8.36512	6.0056e-17	1.15812e-15	127	194	214	28	26	21	125.152	222.077	203.537	28.3542	25.0472	19.3844
ENSMUSG00000105336	AU022133	3	58665470	58666566	3.37631	2.85207	1.01172	-2.81902	0.00481702	0.0142393	6	5	8	1	0	0	5.91271	5.72364	7.60885	1.01265	0	0
ENSMUSG00000055541	Lair1	7	4003402	4063204	14.0278	2.84976	0.754767	-3.77569	0.000159566	0.000697486	44	13	19	3	5	0	43.3599	14.8815	18.071	3.03795	4.81677	0
ENSMUSG00000035364	4930524J08Rik	5	99979061	99979663	15.8546	2.84822	0.762043	-3.73761	0.000185778	0.000798337	13	36	34	2	7	0	12.8109	41.2102	32.3376	2.0253	6.74348	0
ENSMUSG00000044220	Nkx2-3	19	43612325	43615892	599.044	2.84717	0.298056	-9.55245	1.26659e-21	3.32536e-20	821	1045	1224	113	212	115	809.056	1196.24	1164.15	114.429	204.231	106.152
ENSMUSG00000039396	Neil3	8	53586867	53639065	298.425	2.84619	1.01875	-2.79381	0.0052091	0.0152577	322	604	717	1	94	9	317.315	691.416	681.944	1.01265	90.5553	8.30759
ENSMUSG00000017817	Jph2	2	163336242	163397993	6.15858	2.84311	0.861906	-3.29862	0.000971597	0.00348424	13	11	9	2	1	0	12.8109	12.592	8.55996	2.0253	0.963354	0
ENSMUSG00000097214	Gm19791	10	22110621	22113345	10.0944	2.84248	0.722773	-3.93274	8.39836e-05	0.000391048	21	19	13	2	1	3	20.6945	21.7498	12.3644	2.0253	0.963354	2.7692
ENSMUSG00000025888	Casp1	9	5298517	5307265	29.5216	2.84084	0.541133	-5.24979	1.52272e-07	1.14018e-06	77	30	50	5	11	4	75.8798	34.3418	47.5553	5.06324	10.5969	3.69226
ENSMUSG00000030664	Sox6os	7	116031979	116032550	2.01047	2.84072	1.10856	-2.56254	0.010391	0.0276854	2	3	7	0	0	0	1.9709	3.43418	6.65775	0	0	0
ENSMUSG00000078864	Gm14322	2	177759288	177770472	41.1148	2.83899	0.43326	-6.55261	5.65388e-11	6.61396e-10	64	60	91	14	9	6	63.0689	68.6837	86.5507	14.1771	8.67019	5.53839
ENSMUSG00000019893	Ros1	10	52045721	52195244	13.805	2.83864	0.75165	-3.77655	0.000159018	0.000695528	29	24	20	1	7	0	28.5781	27.4735	19.0221	1.01265	6.74348	0
ENSMUSG00000003469	Phyhip	14	70457476	70468832	36.7097	2.83853	0.433906	-6.54181	6.07802e-11	7.0942e-10	67	52	73	12	5	9	66.0252	59.5259	69.4308	12.1518	4.81677	8.30759
ENSMUSG00000046709	Mapk10	5	102907948	103211334	9.08103	2.83458	0.800791	-3.53973	0.000400539	0.00158287	11	19	18	0	4	1	10.84	21.7498	17.1199	0	3.85342	0.923065
ENSMUSG00000107994	D830050J10Rik	6	115675968	115677780	8.98944	2.82799	0.789541	-3.58181	0.000341224	0.00137214	14	10	25	2	3	0	13.7963	11.4473	23.7777	2.0253	2.89006	0
ENSMUSG00000085558	4930412C18Rik	4	9770585	9823411	7.26693	2.82795	0.806782	-3.50523	0.000456216	0.00177762	12	12	15	0	2	2	11.8254	13.7367	14.2666	0	1.92671	1.84613
ENSMUSG00000029761	Cald1	6	34598500	34775473	7397.98	2.82673	0.171034	-16.5272	2.33609e-61	3.55461e-59	13910	11048	13253	1759	1604	2277	13707.6	12647	12605	1781.25	1545.22	2101.82
ENSMUSG00000068335	Dok1	6	83030934	83033471	3992.67	2.82533	0.18691	-15.116	1.27078e-51	1.41662e-49	8149	5555	6981	1125	956	939	8030.44	6358.96	6639.68	1139.23	920.967	866.758
ENSMUSG00000045620	Odf3l1	9	56848659	56864679	6.25695	2.82307	0.889534	-3.17365	0.00150534	0.00513758	11	10	13	0	3	0	10.84	11.4473	12.3644	0	2.89006	0
ENSMUSG00000067594	Krt77	15	101858732	101869705	1.88995	2.82279	1.10792	-2.54783	0.0108396	0.0287082	3	4	4	0	0	0	2.95635	4.57891	3.80443	0	0	0
ENSMUSG00000003153	Slc2a3	6	122727809	122801640	54.3804	2.82083	0.386487	-7.29864	2.9068e-13	4.19925e-12	92	82	109	8	11	21	90.6615	93.8677	103.671	8.10119	10.5969	19.3844
ENSMUSG00000046714	Foxc2	8	121116171	121118895	13.9257	2.81793	0.653983	-4.30888	1.64085e-05	8.82942e-05	22	25	26	2	1	6	21.6799	28.6182	24.7288	2.0253	0.963354	5.53839
ENSMUSG00000086103	Gm11832	4	11611139	11615007	8.96034	2.81543	0.806951	-3.48897	0.000484879	0.00187563	8	16	24	0	3	2	7.88361	18.3156	22.8266	0	2.89006	1.84613
ENSMUSG00000045730	Adrb2	18	62177817	62179959	173.283	2.81468	0.465293	-6.04925	1.45518e-09	1.44451e-08	437	232	236	15	34	77	430.642	265.577	224.461	15.1897	32.7541	71.076
ENSMUSG00000023013	Aqp2	15	99579056	99584545	16.3725	2.80849	0.583856	-4.81025	1.50743e-06	9.74689e-06	30	24	32	5	4	2	29.5635	27.4735	30.4354	5.06324	3.85342	1.84613
ENSMUSG00000103408	Gm37933	3	86142757	86145545	3.42368	2.80771	1.02394	-2.74207	0.00610525	0.017511	3	7	9	1	0	0	2.95635	8.0131	8.55996	1.01265	0	0
ENSMUSG00000060600	Eno3	11	70657202	70662513	2622.15	2.8064	0.21848	-12.8451	9.16679e-38	5.39805e-36	3568	4519	5371	544	754	713	3516.09	5173.03	5108.39	550.881	726.369	658.145
ENSMUSG00000052516	Robo2	16	73892306	74411825	12.2935	2.8041	0.656599	-4.27064	1.94911e-05	0.000103282	25	18	22	1	3	4	24.6363	20.6051	20.9243	1.01265	2.89006	3.69226
ENSMUSG00000066842	Hmcn1	1	150562524	150993435	1.86913	2.8037	1.10888	-2.5284	0.0114584	0.0300948	5	3	3	0	0	0	4.92726	3.43418	2.85332	0	0	0
ENSMUSG00000107761	2010008C14Rik	6	125083437	125084029	4.6304	2.80352	0.939152	-2.98516	0.00283431	0.00896435	10	4	12	1	0	1	9.85451	4.57891	11.4133	1.01265	0	0.923065
ENSMUSG00000056487	Mettl7a2	15	100353200	100361840	18.7733	2.80253	0.553928	-5.05937	4.20642e-07	2.9634e-06	35	30	33	2	6	5	34.4908	34.3418	31.3865	2.0253	5.78013	4.61533
ENSMUSG00000020044	Timp3	10	86300372	86349506	504.374	2.79443	0.297788	-9.38398	6.35255e-21	1.59165e-19	1265	591	771	147	100	135	1246.6	676.534	733.303	148.859	96.3354	124.614
ENSMUSG00000047728	BC025446	15	75216376	75222661	27.1547	2.79362	0.51714	-5.40205	6.58846e-08	5.19041e-07	42	45	54	9	8	2	41.389	51.5128	51.3598	9.11384	7.70684	1.84613
ENSMUSG00000020181	Nav3	10	109681259	110456204	566.407	2.79359	0.838159	-3.333	0.000859135	0.00313378	1339	753	963	12	228	75	1319.52	861.98	915.916	12.1518	219.645	69.2299
ENSMUSG00000021675	F2rl2	13	95696853	95702739	1.9014	2.7909	1.10995	-2.51444	0.0119223	0.0311443	5	4	2	0	0	0	4.92726	4.57891	1.90221	0	0	0
ENSMUSG00000091007	D630036H23Rik	12	36381242	36382181	1.9014	2.7909	1.10995	-2.51444	0.0119223	0.0311443	5	4	2	0	0	0	4.92726	4.57891	1.90221	0	0	0
ENSMUSG00000044217	Aqp5	15	99590849	99594829	9237.95	2.78987	0.373159	-7.47637	7.64022e-14	1.16339e-12	14729	14930	18041	1684	3945	1254	14514.7	17090.8	17158.9	1705.3	3800.43	1157.52
ENSMUSG00000030157	Clec2d	6	129180615	129186534	163.295	2.78517	0.371001	-7.50719	6.04117e-14	9.26668e-13	372	210	268	19	43	62	366.588	240.393	254.897	19.2403	41.4242	57.23
ENSMUSG00000048029	Eno4	19	58943425	58971421	22.3732	2.78464	0.503983	-5.52528	3.28961e-08	2.71328e-07	38	32	47	5	6	5	37.4471	36.6313	44.702	5.06324	5.78013	4.61533
ENSMUSG00000013338	Fer1l4	2	156019139	156052947	32.0919	2.78377	0.512361	-5.43322	5.53468e-08	4.4104e-07	76	42	50	3	13	7	74.8943	48.0786	47.5553	3.03795	12.5236	6.46146
ENSMUSG00000034532	Fbxo16	14	65266618	65323973	1.94877	2.7835	1.1108	-2.50585	0.0122156	0.0318069	2	6	3	0	0	0	1.9709	6.86837	2.85332	0	0	0
ENSMUSG00000081670	Gm15697	6	38542303	38546074	44.0165	2.78297	0.654981	-4.24893	2.14793e-05	0.000112672	60	74	97	3	24	2	59.1271	84.7099	92.2574	3.03795	23.1205	1.84613
ENSMUSG00000106825	2510016D11Rik	5	120552055	120553039	116.739	2.78226	0.270348	-10.2914	7.70439e-25	2.38642e-23	199	173	231	23	36	31	196.105	198.038	219.706	23.2909	34.6808	28.615
ENSMUSG00000025150	Cbr2	11	120729489	120732114	196.165	2.78066	1.09619	-2.53665	NA	NA	925	97	122	0	36	4	911.542	111.039	116.035	0	34.6808	3.69226
ENSMUSG00000054589	Gm9949	18	62180126	62184405	16.0592	2.7763	0.609693	-4.5536	5.27348e-06	3.10715e-05	23	27	34	1	5	5	22.6654	30.9077	32.3376	1.01265	4.81677	4.61533
ENSMUSG00000026070	Il18r1	1	40465552	40500854	200.925	2.77393	0.549421	-5.04883	4.44527e-07	3.11588e-06	496	240	321	7	56	82	488.784	274.735	305.305	7.08854	53.9479	75.6913
ENSMUSG00000018819	Lsp1	7	142460809	142494867	1071.63	2.77286	0.319778	-8.67121	4.27539e-18	8.99342e-17	1664	1752	2095	167	428	228	1639.79	2005.56	1992.57	169.112	412.316	210.459
ENSMUSG00000102983	Gm38320	6	72652320	72653600	1.83686	2.77184	1.11043	-2.49618	0.012554	0.0325174	5	2	4	0	0	0	4.92726	2.28946	3.80443	0	0	0
ENSMUSG00000097789	Gm2115	7	84528954	84583531	48.4357	2.77079	0.486927	-5.69037	1.26763e-08	1.1103e-07	73	89	87	10	21	4	71.9379	101.881	82.7463	10.1265	20.2304	3.69226
ENSMUSG00000066175	2510046G10Rik	7	126648543	126649594	24.9963	2.77062	0.498318	-5.55994	2.69873e-08	2.26026e-07	38	49	41	7	5	6	37.4471	56.0917	38.9954	7.08854	4.81677	5.53839
ENSMUSG00000082018	Gm6322	X	139676087	139677489	1.83113	2.77009	1.11048	-2.4945	0.0126135	0.0326514	4	2	5	0	0	0	3.94181	2.28946	4.75553	0	0	0
ENSMUSG00000084793	Gm2568	12	57519043	57520624	1.83113	2.77009	1.11048	-2.4945	0.0126135	0.0326514	4	2	5	0	0	0	3.94181	2.28946	4.75553	0	0	0
ENSMUSG00000097855	A930007I19Rik	19	29486355	29523159	7.16174	2.76744	0.830978	-3.33034	0.000867385	0.00315889	15	8	16	0	3	1	14.7818	9.15782	15.2177	0	2.89006	0.923065
ENSMUSG00000107121	1110006O24Rik	5	115631049	115631816	61.5373	2.76654	0.398699	-6.93891	3.95135e-12	5.17398e-11	80	104	133	18	19	9	78.8361	119.052	126.497	18.2277	18.3037	8.30759
ENSMUSG00000099338	2810030D12Rik	8	13200720	13207714	31.1316	2.76638	0.45764	-6.0449	1.49506e-09	1.48198e-08	71	42	49	7	7	9	69.967	48.0786	46.6042	7.08854	6.74348	8.30759
ENSMUSG00000024791	Cdca5	19	6084983	6091777	742.852	2.75925	0.451313	-6.11383	9.7268e-10	9.84774e-09	745	1367	1709	87	335	132	734.161	1564.84	1625.44	88.1004	322.724	121.845
ENSMUSG00000024810	Il33	19	29925114	29960718	5731.14	2.75679	0.448374	-6.14841	7.82633e-10	8.01315e-09	11214	8349	10154	684	2823	768	11050.9	9557.33	9657.54	692.652	2719.55	708.914
ENSMUSG00000057098	Ebf1	11	44617317	45008091	2.15024	2.75557	1.11441	-2.47268	0.0134105	0.0344152	10	1	2	0	0	0	9.85451	1.14473	1.90221	0	0	0
ENSMUSG00000097289	2010300F17Rik	11	96712982	96747436	15.9734	2.75299	0.599099	-4.59523	4.3228e-06	2.58946e-05	25	27	31	6	3	2	24.6363	30.9077	29.4843	6.07589	2.89006	1.84613
ENSMUSG00000109130	Gm45187	7	98904268	98908055	13.941	2.7483	0.825272	-3.33018	0.000867909	0.0031597	27	19	29	0	8	0	26.6072	21.7498	27.5821	0	7.70684	0
ENSMUSG00000097720	Gm26849	9	70169986	70197548	1.82541	2.74696	1.1117	-2.47096	0.0134751	0.0345513	3	2	6	0	0	0	2.95635	2.28946	5.70664	0	0	0
ENSMUSG00000051457	Spn	7	127132232	127137823	124.196	2.74241	0.302152	-9.07625	1.12383e-19	2.61758e-18	276	170	194	34	37	26	271.985	194.604	184.515	34.4301	35.6441	23.9997
ENSMUSG00000058186	Zfp980	4	145670685	145704441	2.00475	2.74091	1.11381	-2.46084	0.0138613	0.0353806	1	3	8	0	0	0	0.985451	3.43418	7.60885	0	0	0
ENSMUSG00000102224	4930447F24Rik	9	108133718	108138567	50.8872	2.74004	0.985025	-2.7817	0.00540758	0.0157713	139	68	73	0	19	3	136.978	77.8415	69.4308	0	18.3037	2.7692
ENSMUSG00000097373	Gm26877	13	41359971	41370908	5.82553	2.73464	0.88505	-3.08981	0.00200286	0.00661601	6	12	13	1	2	0	5.91271	13.7367	12.3644	1.01265	1.92671	0
ENSMUSG00000102437	Gm38048	3	64949223	65223701	1.98028	2.73394	1.11397	-2.45422	0.014119	0.0359723	8	1	3	0	0	0	7.88361	1.14473	2.85332	0	0	0
ENSMUSG00000042293	Gm5617	9	48495442	48495972	154.478	2.7338	0.357993	-7.63647	2.23265e-14	3.56643e-13	347	202	250	29	63	28	341.952	231.235	237.777	29.3668	60.6913	25.8458
ENSMUSG00000046186	Cd109	9	78615546	78716253	3095.52	2.73333	0.4143	-6.59746	4.18258e-11	4.96809e-10	5676	4619	5685	373	1476	526	5593.42	5287.5	5407.04	377.718	1421.91	485.532
ENSMUSG00000105512	Gm43714	3	88685024	88686397	15.1317	2.7322	0.693523	-3.9396	8.16168e-05	0.000381134	50	12	19	4	3	3	49.2726	13.7367	18.071	4.0506	2.89006	2.7692
ENSMUSG00000061414	Cracr2a	6	127561338	127674248	26.8784	2.73149	0.492808	-5.54271	2.97828e-08	2.47746e-07	59	35	46	5	10	5	58.1416	40.0655	43.7509	5.06324	9.63354	4.61533
ENSMUSG00000069917	Hba-a2	11	32296489	32297298	4.45471	2.72988	0.950503	-2.87204	0.00407834	0.0122999	7	4	14	1	0	1	6.89816	4.57891	13.3155	1.01265	0	0.923065
ENSMUSG00000044229	Nxpe4	9	48162023	48400025	4.61623	2.72769	0.969275	-2.81415	0.00489058	0.0144301	4	10	11	0	0	2	3.94181	11.4473	10.4622	0	0	1.84613
ENSMUSG00000040852	Plekhh2	17	84511895	84622142	570.019	2.72762	0.22702	-12.0149	2.96689e-33	1.38084e-31	1162	784	985	110	178	171	1145.09	897.467	936.84	111.391	171.477	157.844
ENSMUSG00000083668	Gm5648	X	121334988	121336574	530.395	2.72357	0.3904	-6.97636	3.02932e-12	4.00185e-11	599	949	1166	81	228	103	590.285	1086.35	1108.99	82.0246	219.645	95.0757
ENSMUSG00000049436	Upk1b	16	38773184	38800203	92.6992	2.72188	0.582503	-4.67273	2.97216e-06	1.83959e-05	246	105	136	5	48	14	242.421	120.196	129.351	5.06324	46.241	12.9229
ENSMUSG00000074240	Cib3	8	72204335	72212837	4.53949	2.72166	0.955937	-2.84711	0.00441177	0.0131948	15	5	5	1	1	0	14.7818	5.72364	4.75553	1.01265	0.963354	0
ENSMUSG00000043681	Fam25c	14	34351881	34355433	4.50716	2.71631	0.963266	-2.8199	0.00480388	0.0142045	7	11	6	0	0	2	6.89816	12.592	5.70664	0	0	1.84613
ENSMUSG00000078606	Gm4070	7	105895139	105953967	4.35459	2.71602	0.949116	-2.86163	0.00421471	0.012669	13	5	6	0	1	1	12.8109	5.72364	5.70664	0	0.963354	0.923065
ENSMUSG00000022265	Ank	15	27466677	27594909	16979.9	2.71436	0.233268	-11.6362	2.69688e-31	1.14499e-29	35002	23664	28459	5657	4173	3772	34492.8	27088.8	27067.5	5728.55	4020.08	3481.8
ENSMUSG00000054215	Sprr2k	3	92432582	92433925	3.28349	2.71279	1.03906	-2.61081	0.00903292	0.0245663	2	8	8	0	1	0	1.9709	9.15782	7.60885	0	0.963354	0
ENSMUSG00000106391	Gm42690	5	100429726	100431561	4.33518	2.71159	0.942023	-2.87847	0.00399606	0.0120902	7	5	12	1	1	0	6.89816	5.72364	11.4133	1.01265	0.963354	0
ENSMUSG00000060131	Atp8b4	2	126320973	126500674	3.12381	2.71071	1.02645	-2.64085	0.00826993	0.0227425	6	7	4	1	0	0	5.91271	8.0131	3.80443	1.01265	0	0
ENSMUSG00000097233	Gm17552	19	4169566	4174284	46.1678	2.71006	0.6009	-4.51	6.48279e-06	3.74869e-05	147	31	68	8	20	5	144.861	35.4866	64.6753	8.10119	19.2671	4.61533
ENSMUSG00000026308	Klhl30	1	91351016	91362416	1899.49	2.70926	0.398287	-6.80227	1.02982e-11	1.30027e-10	3943	2674	3175	231	879	379	3885.63	3061	3019.76	233.922	846.789	349.842
ENSMUSG00000001228	Uhrf1	17	56303321	56323486	3394.36	2.70771	0.425908	-6.35751	2.05053e-10	2.25331e-09	3390	6367	7570	487	1542	605	3340.68	7288.48	7199.88	493.16	1485.49	558.454
ENSMUSG00000051279	Gdf6	4	9844372	9862345	1.8483	2.7065	1.11394	-2.42966	0.0151129	0.0381455	7	2	2	0	0	0	6.89816	2.28946	1.90221	0	0	0
ENSMUSG00000029373	Pf4	5	90772435	90773383	1.73143	2.70529	1.11256	-2.43159	0.0150329	0.0379756	3	4	3	0	0	0	2.95635	4.57891	2.85332	0	0	0
ENSMUSG00000105851	9130604C24Rik	5	137502673	137503628	22.6924	2.70088	0.531746	-5.07926	3.78907e-07	2.6839e-06	43	37	37	2	9	6	42.3744	42.3549	35.191	2.0253	8.67019	5.53839
ENSMUSG00000072774	Zfp951	5	104813169	104860070	127.752	2.70046	0.267789	-10.0843	6.48307e-24	1.92242e-22	239	182	234	42	31	30	235.523	208.34	222.559	42.5313	29.864	27.692
ENSMUSG00000042489	Clspn	4	126556935	126593903	659.964	2.69754	0.503382	-5.35883	8.37628e-08	6.50324e-07	422	1320	1630	100	300	100	415.86	1511.04	1550.3	101.265	289.006	92.3065
ENSMUSG00000055137	Sugct	13	16857472	17695553	74.8777	2.69712	0.465816	-5.7901	7.03454e-09	6.41479e-08	221	64	108	12	22	24	217.785	73.2626	102.72	12.1518	21.1938	22.1536
ENSMUSG00000022596	Slurp1	15	74724318	74728034	1.69916	2.6948	1.11282	-2.4216	0.0154522	0.0388655	3	3	4	0	0	0	2.95635	3.43418	3.80443	0	0	0
ENSMUSG00000035299	Mid1	X	169685199	170005736	1943.82	2.69449	0.205277	-13.1261	2.33274e-39	1.45594e-37	4172	2656	3125	452	514	635	4111.3	3040.4	2972.21	457.717	495.164	586.146
ENSMUSG00000031551	Ido1	8	24584136	24597009	20.7378	2.69393	0.596217	-4.51837	6.23172e-06	3.61454e-05	28	27	54	4	9	2	27.5926	30.9077	51.3598	4.0506	8.67019	1.84613
ENSMUSG00000063887	Nlgn1	3	25426215	26332460	2.01827	2.69275	1.11601	-2.41284	0.0158289	0.0396931	9	2	1	0	0	0	8.86906	2.28946	0.951107	0	0	0
ENSMUSG00000061723	Tnnt3	7	142498836	142516009	3.17365	2.69168	1.03856	-2.59173	0.00954941	0.0257625	11	3	4	0	1	0	10.84	3.43418	3.80443	0	0.963354	0
ENSMUSG00000030346	Rad51ap1	6	126923050	126939587	583.694	2.69155	0.853523	-3.15346	0.00161347	0.0054699	493	1139	1455	32	273	36	485.827	1303.85	1383.86	32.4048	262.996	33.2303
ENSMUSG00000079559	Colca2	9	51270258	51278569	136.492	2.68714	0.371355	-7.23606	4.61921e-13	6.55494e-12	298	180	225	39	51	18	293.664	206.051	213.999	39.4933	49.1311	16.6152
ENSMUSG00000020182	Ddc	11	11814101	11898144	158.757	2.68577	0.442835	-6.06495	1.31997e-09	1.31593e-08	324	236	256	22	79	23	319.286	270.156	243.483	22.2783	76.105	21.2305
ENSMUSG00000020154	Ptprb	10	116275523	116389535	9216.54	2.6852	0.176355	-15.2261	2.37216e-52	2.70219e-50	17938	13124	16015	2565	2816	2228	17677	15023.4	15232	2597.44	2712.81	2056.59
ENSMUSG00000099375	Gm28187	1	101892958	101895091	3.2946	2.68453	1.04375	-2.57201	0.0101109	0.0270739	3	3	13	1	0	0	2.95635	3.43418	12.3644	1.01265	0	0
ENSMUSG00000107704	Gm36355	6	115529131	115536900	4.52555	2.68424	0.971501	-2.76298	0.00572761	0.0165577	14	5	6	0	2	0	13.7963	5.72364	5.70664	0	1.92671	0
ENSMUSG00000054999	Naaladl1	19	6105782	6115792	32.1155	2.68256	0.552376	-4.8564	1.1954e-06	7.86095e-06	40	58	67	4	16	4	39.4181	66.3942	63.7242	4.0506	15.4137	3.69226
ENSMUSG00000039246	Lyplal1	1	186087731	186117310	346.78	2.68219	0.304454	-8.80984	1.25328e-18	2.71579e-17	682	505	587	96	128	56	672.078	578.088	558.3	97.2143	123.309	51.6916
ENSMUSG00000104416	Gm37067	1	33889490	33891117	1.7637	2.68182	1.11402	-2.40732	0.01607	0.0401885	3	5	2	0	0	0	2.95635	5.72364	1.90221	0	0	0
ENSMUSG00000030218	Mgp	6	136872435	136875823	9.4708	2.68086	0.907472	-2.95421	0.00313473	0.00978172	39	6	7	1	4	0	38.4326	6.86837	6.65775	1.01265	3.85342	0
ENSMUSG00000033854	Kcnk10	12	98429437	98578310	1.97248	2.67906	1.11628	-2.39999	0.0163956	0.0409013	1	2	9	0	0	0	0.985451	2.28946	8.55996	0	0	0
ENSMUSG00000013523	Bcas1	2	170346991	170427845	15.9746	2.678	0.791622	-3.38293	0.000717164	0.00266251	52	18	15	2	8	0	51.2435	20.6051	14.2666	2.0253	7.70684	0
ENSMUSG00000018507	Trpv2	11	62574486	62600515	27.3346	2.67598	0.532583	-5.02453	5.04674e-07	3.51502e-06	57	32	54	2	7	12	56.1707	36.6313	51.3598	2.0253	6.74348	11.0768
ENSMUSG00000044719	E230025N22Rik	18	36684923	36695925	95.7691	2.67585	0.561562	-4.76501	1.88846e-06	1.20461e-05	251	110	139	7	51	14	247.348	125.92	132.204	7.08854	49.1311	12.9229
ENSMUSG00000031558	Slit2	5	47983138	48307733	2738.79	2.67376	0.378066	-7.07222	1.5247e-12	2.06389e-11	7812	2913	3447	938	461	788	7698.35	3334.59	3278.47	949.865	444.106	727.375
ENSMUSG00000084950	Gm5577	6	87980883	88005471	13.9223	2.67237	0.776682	-3.44075	0.00058011	0.00219912	9	32	31	0	6	3	8.86906	36.6313	29.4843	0	5.78013	2.7692
ENSMUSG00000048758	Rpl29	9	106429454	106431568	1059.68	2.67174	0.158171	-16.8914	5.20208e-64	8.60655e-62	1918	1571	1907	314	269	302	1890.1	1798.37	1813.76	317.972	259.142	278.766
ENSMUSG00000030246	Ldhb	6	142490249	142507957	22.1017	2.66743	0.503812	-5.29449	1.19352e-07	9.11361e-07	43	32	39	6	7	4	42.3744	36.6313	37.0932	6.07589	6.74348	3.69226
ENSMUSG00000074758	Gm5535	2	144098815	144207990	9.36735	2.66485	0.912686	-2.91979	0.00350264	0.0107598	28	5	19	0	5	0	27.5926	5.72364	18.071	0	4.81677	0
ENSMUSG00000048826	Dact2	17	14195231	14203831	1.71061	2.66447	1.11443	-2.39088	0.0168079	0.0417415	5	3	2	0	0	0	4.92726	3.43418	1.90221	0	0	0
ENSMUSG00000097429	Gm26520	12	3343816	3357153	1.67261	2.66414	1.11413	-2.39122	0.0167923	0.0417126	4	2	4	0	0	0	3.94181	2.28946	3.80443	0	0	0
ENSMUSG00000107045	Gm43636	6	127318341	127320575	1.67261	2.66414	1.11413	-2.39122	0.0167923	0.0417126	4	2	4	0	0	0	3.94181	2.28946	3.80443	0	0	0
ENSMUSG00000086212	Mkln1os	6	31366885	31398773	16.5382	2.66303	0.617735	-4.31096	1.62545e-05	8.75332e-05	36	23	27	7	1	4	35.4762	26.3287	25.6799	7.08854	0.963354	3.69226
ENSMUSG00000000223	Drp2	X	134404551	134456573	14.6078	2.66098	0.823488	-3.23136	0.00123204	0.00430493	10	33	33	0	8	1	9.85451	37.776	31.3865	0	7.70684	0.923065
ENSMUSG00000031133	Arhgef6	X	57231485	57338729	21.9853	2.65435	0.630598	-4.20925	2.56219e-05	0.000132699	63	25	27	4	10	2	62.0834	28.6182	25.6799	4.0506	9.63354	1.84613
ENSMUSG00000049307	Fut4	9	14748320	14752393	176.873	2.65379	0.331515	-8.00505	1.19419e-15	2.11145e-14	379	243	283	41	72	32	373.486	278.169	269.163	41.5186	69.3615	29.5381
ENSMUSG00000074281	Gm12522	3	108379277	108383741	1.67834	2.65359	1.11468	-2.38058	0.0172855	0.0427245	5	2	3	0	0	0	4.92726	2.28946	2.85332	0	0	0
ENSMUSG00000032942	Ucp3	7	100472990	100486432	4.08169	2.65254	0.940204	-2.82123	0.00478393	0.0141535	8	7	7	1	0	1	7.88361	8.0131	6.65775	1.01265	0	0.923065
ENSMUSG00000045573	Penk	4	4133531	4138819	140.266	2.6464	1.06536	-2.48404	NA	NA	605	88	105	0	35	12	596.198	100.736	99.8662	0	33.7174	11.0768
ENSMUSG00000022758	P2rx6	16	17561885	17577800	18.6903	2.64368	0.575206	-4.59605	4.30572e-06	2.57997e-05	31	36	28	7	5	2	30.549	41.2102	26.631	7.08854	4.81677	1.84613
ENSMUSG00000086695	Gm15247	X	169985801	169986939	28.8617	2.64275	0.476104	-5.55078	2.8439e-08	2.37326e-07	62	43	43	4	9	10	61.098	49.2233	40.8976	4.0506	8.67019	9.23065
ENSMUSG00000026637	Traf5	1	191997205	192092559	227.619	2.63596	0.254144	-10.3719	3.32723e-25	1.0525e-23	505	303	353	65	60	67	497.653	346.853	335.741	65.8222	57.8013	61.8454
ENSMUSG00000052496	Pkdrej	15	85814676	85821733	2.85928	2.63452	1.0333	-2.54961	0.0107844	0.0285947	7	4	5	0	0	1	6.89816	4.57891	4.75553	0	0	0.923065
ENSMUSG00000075289	Carns1	19	4164324	4175479	267.186	2.62786	0.427138	-6.15224	7.63951e-10	7.84112e-09	796	260	327	76	96	44	784.419	297.629	311.012	76.9613	92.482	40.6149
ENSMUSG00000034957	Cebpa	7	35119293	35121928	1940.79	2.62336	0.321742	-8.15362	3.53179e-16	6.49238e-15	3574	2839	3470	794	310	509	3522	3249.88	3300.34	804.043	298.64	469.84
ENSMUSG00000042807	Hecw2	1	53806876	54195168	5.20382	2.6207	0.882876	-2.96837	0.00299388	0.00939775	11	7	10	1	0	2	10.84	8.0131	9.51107	1.01265	0	1.84613
ENSMUSG00000018983	E2f2	4	136172394	136196057	767.845	2.61679	0.309996	-8.44139	3.13598e-17	6.17889e-16	1317	1156	1430	116	315	222	1297.84	1323.31	1360.08	117.467	303.457	204.92
ENSMUSG00000032246	Calml4	9	62858080	62875921	418.427	2.61296	0.399927	-6.53359	6.421e-11	7.46943e-10	1092	474	586	73	190	84	1076.11	542.601	557.349	73.9234	183.037	77.5375
ENSMUSG00000107335	Gm43372	5	135007093	135010108	5.18514	2.60709	0.888628	-2.93383	0.00334804	0.0103495	8	7	13	0	2	1	7.88361	8.0131	12.3644	0	1.92671	0.923065
ENSMUSG00000032297	Celf6	9	59577917	59607292	1.66117	2.6062	1.11662	-2.33401	0.0195953	0.047573	2	2	6	0	0	0	1.9709	2.28946	5.70664	0	0	0
ENSMUSG00000040204	Pclaf	9	65890237	65903266	943.6	2.60375	0.947781	-2.7472	0.00601057	0.0172751	527	2015	2470	22	431	53	519.333	2306.63	2349.23	22.2783	415.206	48.9225
ENSMUSG00000047766	Lrrc49	9	60568859	60688158	156.797	2.60247	0.564742	-4.60824	4.06087e-06	2.44662e-05	163	297	338	31	82	9	160.629	339.984	321.474	31.3921	78.9951	8.30759
ENSMUSG00000030214	Plbd1	6	136612070	136661928	1.81396	2.60076	1.11805	-2.32616	0.0200099	0.0484356	1	2	8	0	0	0	0.985451	2.28946	7.60885	0	0	0
ENSMUSG00000040253	Gbp7	3	142530342	142550149	17.7957	2.59997	0.547723	-4.74687	2.06586e-06	1.30857e-05	29	29	33	5	6	3	28.5781	33.1971	31.3865	5.06324	5.78013	2.7692
ENSMUSG00000084301	Gm7856	16	91513141	91514633	38.3307	2.59932	0.498918	-5.20992	1.8892e-07	1.39604e-06	50	67	78	5	19	7	49.2726	76.6968	74.1863	5.06324	18.3037	6.46146
ENSMUSG00000020461	Clhc1	11	29547950	29578367	5.74515	2.59775	0.9312	-2.78968	0.00527601	0.0154298	6	9	16	3	0	0	5.91271	10.3026	15.2177	3.03795	0	0
ENSMUSG00000068327	Tlx2	6	83068324	83070293	3.01514	2.59703	1.04859	-2.4767	0.0132605	0.034089	11	3	3	0	1	0	10.84	3.43418	2.85332	0	0.963354	0
ENSMUSG00000005465	Il27ra	8	84030294	84042589	10.6327	2.59507	0.784789	-3.30672	0.000943963	0.00339801	24	14	18	6	0	1	23.6508	16.0262	17.1199	6.07589	0	0.923065
ENSMUSG00000099928	Gm29202	11	96005889	96008055	2.27077	2.59283	1.12043	-2.31413	0.0206605	0.0498022	9	0	5	0	0	0	8.86906	0	4.75553	0	0	0
ENSMUSG00000020940	1700023F06Rik	11	103198944	103208558	4.02877	2.5927	0.966181	-2.68345	0.00728663	0.0203889	7	6	9	0	0	2	6.89816	6.86837	8.55996	0	0	1.84613
ENSMUSG00000029283	Cdc7	5	106964322	106984432	378.726	2.59135	0.295271	-8.77618	1.69114e-18	3.64566e-17	497	637	777	73	149	105	489.769	729.192	739.01	73.9234	143.54	96.9218
ENSMUSG00000071604	Fam189a2	19	23972751	24031019	841.897	2.58957	0.415905	-6.22637	4.77372e-10	5.03099e-09	1511	1276	1495	175	423	103	1489.02	1460.67	1421.9	177.214	407.499	95.0757
ENSMUSG00000039798	2600006K01Rik	2	29868723	29870317	11.7073	2.58876	0.747847	-3.46162	0.000536929	0.00205448	21	23	16	6	2	0	20.6945	26.3287	15.2177	6.07589	1.92671	0
ENSMUSG00000021749	Oit1	14	8348937	8378754	4.14763	2.58849	0.972871	-2.66067	0.00779859	0.0216471	9	4	10	0	2	0	8.86906	4.57891	9.51107	0	1.92671	0
ENSMUSG00000072421	Gm10357	13	8289850	8290113	28.7915	2.58566	0.623239	-4.14875	3.34289e-05	0.000169346	27	55	65	5	15	2	26.6072	62.96	61.8219	5.06324	14.4503	1.84613
ENSMUSG00000022667	Cd200r1	16	44765736	44794978	2.82227	2.58553	1.03929	-2.48779	0.0128541	0.0331835	5	3	8	0	1	0	4.92726	3.43418	7.60885	0	0.963354	0
ENSMUSG00000104763	9830132P13Rik	3	127916172	127955220	8.46594	2.58216	0.891239	-2.89727	0.00376424	0.0114721	8	15	22	0	5	0	7.88361	17.1709	20.9243	0	4.81677	0
ENSMUSG00000108023	Gm44245	6	133563937	133564168	1.71633	2.58041	1.11795	-2.30815	0.0209905	0.0504984	6	3	1	0	0	0	5.91271	3.43418	0.951107	0	0	0
ENSMUSG00000027792	Bche	3	73635808	73708415	100.859	2.57968	0.348707	-7.39784	1.38415e-13	2.06022e-12	185	166	157	27	42	17	182.308	190.025	149.324	27.3415	40.4609	15.6921
ENSMUSG00000085071	Gm14066	2	139256876	139677714	6.41287	2.57317	0.85979	-2.99279	0.0027644	0.0087726	17	9	8	0	3	1	16.7527	10.3026	7.60885	0	2.89006	0.923065
ENSMUSG00000097187	Gm19426	2	84742169	84743655	47.283	2.57317	0.530454	-4.85088	1.22918e-06	8.06274e-06	66	88	85	12	23	3	65.0398	100.736	80.8441	12.1518	22.1572	2.7692
ENSMUSG00000099847	Gm29458	13	37452212	37453208	1.64034	2.57272	1.11778	-2.30164	0.0213554	0.0512226	4	1	5	0	0	0	3.94181	1.14473	4.75553	0	0	0
ENSMUSG00000069540	Gm4925	10	88729541	88731101	2.93626	2.57061	1.04813	-2.45255	0.0141846	0.0360838	8	6	2	0	1	0	7.88361	6.86837	1.90221	0	0.963354	0
ENSMUSG00000030317	Timp4	6	115241892	115252205	2.75385	2.56994	1.03909	-2.47325	0.0133892	0.0343688	5	6	4	0	0	1	4.92726	6.86837	3.80443	0	0	0.923065
ENSMUSG00000020419	Hormad2	11	4345814	4441105	5.14658	2.56957	0.887203	-2.89626	0.00377643	0.0115054	8	10	9	2	1	0	7.88361	11.4473	8.55996	2.0253	0.963354	0
ENSMUSG00000097386	9130213A22Rik	11	69120054	69122589	14.6438	2.56686	0.666477	-3.85139	0.00011745	0.000529949	39	18	19	4	6	1	38.4326	20.6051	18.071	4.0506	5.78013	0.923065
ENSMUSG00000074882	Cyp2c68	19	39688834	39741054	1.57291	2.5627	1.11735	-2.29355	0.0218164	0.0521782	3	4	2	0	0	0	2.95635	4.57891	1.90221	0	0	0
ENSMUSG00000033788	Dysf	6	84008590	84211060	17.4092	2.56262	0.567189	-4.5181	6.2396e-06	3.6181e-05	39	26	24	3	6	5	38.4326	29.7629	22.8266	3.03795	5.78013	4.61533
ENSMUSG00000097616	1110019D14Rik	6	13871526	14044385	65.8926	2.5624	0.46934	-5.45957	4.77281e-08	3.83702e-07	99	114	120	11	35	9	97.5597	130.499	114.133	11.1391	33.7174	8.30759
ENSMUSG00000018740	Slc25a35	11	68968131	68974365	31.361	2.5615	0.476196	-5.37908	7.4867e-08	5.8606e-07	39	53	67	10	11	5	38.4326	60.6706	63.7242	10.1265	10.5969	4.61533
ENSMUSG00000044026	Slc35g1	19	38395980	38405607	921.559	2.56134	0.209943	-12.2002	3.10197e-34	1.51792e-32	1296	1492	1844	267	307	243	1277.14	1707.93	1753.84	270.377	295.75	224.305
ENSMUSG00000095217	Hist1h2bn	13	21754123	21754503	8.34987	2.56056	0.746629	-3.42949	0.00060472	0.00228369	12	11	21	1	2	3	11.8254	12.592	19.9732	1.01265	1.92671	2.7692
ENSMUSG00000032554	Trf	9	103204001	103230444	11.8756	2.56018	0.66729	-3.83669	0.000124706	0.000559659	30	13	19	3	4	2	29.5635	14.8815	18.071	3.03795	3.85342	1.84613
ENSMUSG00000019773	Fbxo5	10	5799160	5805600	620.099	2.56003	0.712226	-3.59441	0.000325124	0.00131526	651	1126	1417	63	324	72	641.529	1288.96	1347.72	63.7969	312.127	66.4607
ENSMUSG00000097354	2310001H17Rik	6	129208412	129238725	27.7547	2.55983	0.483108	-5.29867	1.1665e-07	8.91707e-07	56	47	37	8	10	5	55.1853	53.8022	35.191	8.10119	9.63354	4.61533
ENSMUSG00000053472	Gm13534	2	58108060	58108572	7.30697	2.55894	0.795449	-3.21697	0.00129551	0.00450329	13	13	12	0	3	2	12.8109	14.8815	11.4133	0	2.89006	1.84613
ENSMUSG00000019122	Ccl9	11	83572919	83578636	523.114	2.55778	0.779587	-3.28095	0.00103459	0.00368669	1709	475	586	47	260	60	1684.14	543.746	557.349	47.5945	250.472	55.3839
ENSMUSG00000097451	Rian	12	109603940	109661716	2.85339	2.55724	1.04357	-2.45047	0.014267	0.0362651	9	3	4	1	0	0	8.86906	3.43418	3.80443	1.01265	0	0
ENSMUSG00000052387	Trpm3	19	22139119	22989884	64.2097	2.55516	0.433602	-5.89286	3.79574e-09	3.58036e-08	137	91	98	23	24	7	135.007	104.17	93.2085	23.2909	23.1205	6.46146
ENSMUSG00000050737	Ptges	2	30889471	30929863	1401.1	2.55466	0.323071	-7.90743	2.62765e-15	4.51203e-14	3079	1830	2202	254	622	354	3034.2	2094.85	2094.34	257.213	599.206	326.765
ENSMUSG00000039672	Kcne2	16	92292389	92298129	1.54637	2.55283	1.11755	-2.2843	0.0223537	0.0532737	4	3	2	0	0	0	3.94181	3.43418	1.90221	0	0	0
ENSMUSG00000046031	Fam26f	10	34126067	34127984	1.54637	2.55283	1.11755	-2.2843	0.0223537	0.0532737	4	3	2	0	0	0	3.94181	3.43418	1.90221	0	0	0
ENSMUSG00000030030	1700003E16Rik	6	83156404	83162945	64.7812	2.55085	0.495235	-5.15078	2.59401e-07	1.88414e-06	105	92	134	34	12	7	103.472	105.315	127.448	34.4301	11.5603	6.46146
ENSMUSG00000046295	Ankle1	8	71406010	71409904	222.852	2.54977	1.03426	-2.46531	0.0136895	0.0350148	283	430	497	1	91	5	278.883	492.233	472.7	1.01265	87.6653	4.61533
ENSMUSG00000071553	Cpa2	6	30541582	30564476	1.53492	2.54842	1.11764	-2.28018	0.022597	0.0537627	2	3	4	0	0	0	1.9709	3.43418	3.80443	0	0	0
ENSMUSG00000024654	Asrgl1	19	9109868	9135636	936.126	2.54794	0.202129	-12.6055	1.96882e-36	1.08577e-34	1511	1414	1786	288	321	227	1489.02	1618.65	1698.68	291.643	309.237	209.536
ENSMUSG00000026700	Tnfsf4	1	161395409	161418410	151.201	2.54778	0.257854	-9.88072	5.04679e-23	1.44117e-21	255	243	261	38	37	60	251.29	278.169	248.239	38.4807	35.6441	55.3839
ENSMUSG00000069763	Tmem100	11	90030348	90036508	3.05066	2.54597	1.05492	-2.41342	0.0158034	0.0396343	4	10	2	1	0	0	3.94181	11.4473	1.90221	1.01265	0	0
ENSMUSG00000032766	Gng11	6	4003904	4008445	7.26321	2.54367	0.950127	-2.67719	0.0074243	0.020724	28	9	2	1	0	3	27.5926	10.3026	1.90221	1.01265	0	2.7692
ENSMUSG00000074580	4931440P22Rik	3	65507257	65529379	67.0644	2.54343	0.341005	-7.45865	8.7412e-14	1.32523e-12	146	84	111	16	22	21	143.876	96.1571	105.573	16.2024	21.1938	19.3844
ENSMUSG00000000120	Ngfr	11	95568818	95587735	4.03208	2.54235	0.969318	-2.62282	0.00872055	0.0238286	8	5	9	2	0	0	7.88361	5.72364	8.55996	2.0253	0	0
ENSMUSG00000072660	Gm6288	6	147438362	147476046	9.67391	2.5391	0.738581	-3.43781	0.000586442	0.00222111	11	22	16	2	4	1	10.84	25.184	15.2177	2.0253	3.85342	0.923065
ENSMUSG00000030623	Prss23os	7	89510007	89511873	1.50837	2.53828	1.11784	-2.27069	0.0231658	0.0549077	3	2	4	0	0	0	2.95635	2.28946	3.80443	0	0	0
ENSMUSG00000048142	Nat8l	5	33995984	34005916	22.3154	2.53635	0.61463	-4.12662	3.68127e-05	0.000184639	59	28	28	1	9	8	58.1416	32.0524	26.631	1.01265	8.67019	7.38452
ENSMUSG00000049687	Fam109b	15	82338942	82345743	102.726	2.53406	0.380897	-6.65289	2.87386e-11	3.48711e-10	185	124	216	18	49	23	182.308	141.946	205.439	18.2277	47.2044	21.2305
ENSMUSG00000106961	Gm43128	2	35280390	35282010	6.22417	2.52821	0.85122	-2.9701	0.00297698	0.00935597	14	13	5	2	1	1	13.7963	14.8815	4.75553	2.0253	0.963354	0.923065
ENSMUSG00000026940	Ccdc183	2	25608635	25617678	18.5092	2.526	0.578984	-4.36281	1.28402e-05	7.05688e-05	23	32	39	6	7	2	22.6654	36.6313	37.0932	6.07589	6.74348	1.84613
ENSMUSG00000031780	Ccl17	8	94810453	94812036	10.4919	2.52588	0.819478	-3.0823	0.00205407	0.00676874	33	13	9	5	2	0	32.5199	14.8815	8.55996	5.06324	1.92671	0
ENSMUSG00000042351	Grap2	15	80623505	80650559	5.32018	2.52467	0.937878	-2.69189	0.00710484	0.0199794	14	5	10	0	3	0	13.7963	5.72364	9.51107	0	2.89006	0
ENSMUSG00000000673	Haao	17	83831356	83846790	7.87329	2.52174	0.986438	-2.55641	0.0105759	0.0281097	33	7	3	0	4	0	32.5199	8.0131	2.85332	0	3.85342	0
ENSMUSG00000029343	Crybb1	5	112255815	112269585	2.18981	2.52121	1.12153	-2.248	0.024576	0.0577447	0	4	9	0	0	0	0	4.57891	8.55996	0	0	0
ENSMUSG00000090358	Gm2822	13	108313099	108316273	4.92103	2.52107	0.889597	-2.83395	0.00459765	0.0136762	9	8	9	1	2	0	8.86906	9.15782	8.55996	1.01265	1.92671	0
ENSMUSG00000024500	Ppp2r2b	18	42637432	43059471	9.58781	2.52009	0.737447	-3.41731	0.000632426	0.00237756	10	19	20	4	2	1	9.85451	21.7498	19.0221	4.0506	1.92671	0.923065
ENSMUSG00000029275	Gfi1	5	107716657	107726036	54.3716	2.51914	0.541531	-4.65189	3.28903e-06	2.01775e-05	172	53	55	9	12	25	169.498	60.6706	52.3109	9.11384	11.5603	23.0766
ENSMUSG00000100975	Gm28875	12	104925501	104926689	188.22	2.51665	0.222504	-11.3106	1.16315e-29	4.60969e-28	333	283	328	48	54	70	328.155	323.958	311.963	48.6071	52.0211	64.6146
ENSMUSG00000001496	Nkx2-1	12	56531958	56536908	1.65752	2.51607	1.1197	-2.24709	0.0246343	0.0578435	7	1	2	0	0	0	6.89816	1.14473	1.90221	0	0	0
ENSMUSG00000079110	Capn3	2	120456019	120504913	2.81839	2.51298	1.05462	-2.38284	0.0171796	0.0425278	5	8	2	0	0	1	4.92726	9.15782	1.90221	0	0	0.923065
ENSMUSG00000045932	Ifit2	19	34550694	34576419	86.1428	2.51132	0.432984	-5.80004	6.63006e-09	6.06186e-08	102	164	164	19	42	14	100.516	187.735	155.982	19.2403	40.4609	12.9229
ENSMUSG00000049928	Glp2r	11	67661502	67771153	1.51982	2.51036	1.11889	-2.24361	0.0248576	0.0582554	5	2	2	0	0	0	4.92726	2.28946	1.90221	0	0	0
ENSMUSG00000025983	Ccdc150	1	54250683	54368727	3.88825	2.50973	0.970444	-2.58616	0.00970509	0.0261367	12	5	4	1	1	0	11.8254	5.72364	3.80443	1.01265	0.963354	0
ENSMUSG00000033590	Myo5c	9	75232020	75305451	5572.76	2.50784	0.263999	-9.49941	2.11092e-21	5.44608e-20	7629	9136	11108	1269	2320	1490	7518.01	10458.2	10564.9	1285.05	2234.98	1375.37
ENSMUSG00000031647	Mfap3l	8	60632827	60676729	3.79693	2.5067	0.963619	-2.60133	0.00928619	0.0251402	8	8	4	1	0	1	7.88361	9.15782	3.80443	1.01265	0	0.923065
ENSMUSG00000010122	Slc47a1	11	61343401	61378345	4.08384	2.50594	0.992848	-2.52399	0.0116031	0.0304249	3	8	11	0	2	0	2.95635	9.15782	10.4622	0	1.92671	0
ENSMUSG00000028078	Dclk2	3	86786151	86920852	19.3842	2.50594	0.586381	-4.27357	1.9237e-05	0.000102039	54	20	26	6	4	6	53.2144	22.8946	24.7288	6.07589	3.85342	5.53839
ENSMUSG00000086750	Gm11770	11	120215082	120216993	1.50265	2.50349	1.11902	-2.23723	0.0252715	0.0590793	2	2	5	0	0	0	1.9709	2.28946	4.75553	0	0	0
ENSMUSG00000037418	Best1	19	9985174	10001633	7.03887	2.50266	0.789835	-3.16859	0.00153182	0.00521855	18	8	11	2	2	1	17.7381	9.15782	10.4622	2.0253	1.92671	0.923065
ENSMUSG00000086340	1810059C17Rik	2	18054193	18056613	2.77567	2.5004	1.05217	-2.37642	0.0174814	0.0431285	2	7	6	0	1	0	1.9709	8.0131	5.70664	0	0.963354	0
ENSMUSG00000082711	Gm12987	4	136584172	136584660	3.68867	2.498	0.957549	-2.60875	0.00908745	0.0246928	6	5	9	1	0	1	5.91271	5.72364	8.55996	1.01265	0	0.923065
ENSMUSG00000028702	Rad54l	4	116094264	116123690	298.902	2.49592	0.911404	-2.73854	0.00617122	0.0176735	241	583	745	11	158	18	237.494	667.376	708.575	11.1391	152.21	16.6152
ENSMUSG00000079547	H2-DMb1	17	34153072	34160230	5.31455	2.49519	0.956564	-2.60849	0.0090943	0.024707	21	4	4	0	1	2	20.6945	4.57891	3.80443	0	0.963354	1.84613
ENSMUSG00000093565	Rab26os	17	24528248	24528744	106.215	2.49496	0.277864	-8.97909	2.73021e-19	6.20653e-18	160	180	189	31	37	29	157.672	206.051	179.759	31.3921	35.6441	26.7689
ENSMUSG00000021216	Tubal3	13	3918274	3935277	1.59374	2.49421	1.11977	-2.22742	0.0259191	0.0603764	1	5	3	0	0	0	0.985451	5.72364	2.85332	0	0	0
ENSMUSG00000029236	Nmu	5	76333495	76363788	1.56147	2.49319	1.11964	-2.22677	0.0259628	0.0604581	1	4	4	0	0	0	0.985451	4.57891	3.80443	0	0	0
ENSMUSG00000024663	Rab3il1	19	10001669	10038380	41.2752	2.49281	0.512369	-4.86527	1.14303e-06	7.54518e-06	65	63	81	22	4	9	64.0543	72.1179	77.0396	22.2783	3.85342	8.30759
ENSMUSG00000020019	Ntn4	10	93640681	93747207	211.227	2.49144	0.307997	-8.08918	6.00665e-16	1.08882e-14	388	293	382	92	43	56	382.355	335.405	363.323	93.1637	41.4242	51.6916
ENSMUSG00000041193	Pla2g5	4	138799244	138863482	2.09583	2.48967	1.12177	-2.21941	0.0264589	0.061476	0	6	6	0	0	0	0	6.86837	5.70664	0	0	0
ENSMUSG00000023036	Pcdhgc4	18	37815079	37841873	13.8335	2.48772	0.68868	-3.61231	0.000303486	0.00123878	12	24	35	2	2	7	11.8254	27.4735	33.2887	2.0253	1.92671	6.46146
ENSMUSG00000097787	2700046G09Rik	19	32389216	32391184	58.4397	2.48521	0.401937	-6.18309	6.286e-10	6.50635e-09	124	73	99	20	23	9	122.196	83.5651	94.1596	20.253	22.1572	8.30759
ENSMUSG00000054293	A630033H20Rik	X	107148927	107173661	7.08026	2.48483	0.819729	-3.03129	0.00243512	0.0078507	18	10	9	0	3	2	17.7381	11.4473	8.55996	0	2.89006	1.84613
ENSMUSG00000069301	Hist1h2ag	13	22042460	22042944	41.6156	2.48456	0.647203	-3.83891	0.00012358	0.000555085	30	80	101	2	23	9	29.5635	91.5782	96.0618	2.0253	22.1572	8.30759
ENSMUSG00000026879	Gsn	2	35256380	35307892	13012.9	2.48288	0.253797	-9.78293	1.33297e-22	3.73484e-21	26222	17910	21146	3082	5524	3445	25840.5	20502.1	20112.1	3120.98	5321.57	3179.96
ENSMUSG00000067919	Rex2	4	147021850	147060794	1.55209	2.4784	1.12002	-2.21282	0.0269102	0.0623647	5	3	1	0	0	0	4.92726	3.43418	0.951107	0	0	0
ENSMUSG00000084999	Gm15839	16	56886367	56921506	1.55209	2.4784	1.12002	-2.21282	0.0269102	0.0623647	5	3	1	0	0	0	4.92726	3.43418	0.951107	0	0	0
ENSMUSG00000089659	Gm3470	5	99021803	99022222	201.037	2.47797	0.337737	-7.33697	2.18482e-13	3.20062e-12	405	263	346	36	51	99	399.108	301.063	329.083	36.4554	49.1311	91.3835
ENSMUSG00000094248	Hist1h2ao	13	21810465	21810944	186.93	2.47745	0.462173	-5.36044	8.30199e-08	6.44796e-07	140	366	426	40	89	36	137.963	418.97	405.171	40.506	85.7385	33.2303
ENSMUSG00000090101	Snhg9	17	24719531	24719965	34.7385	2.47697	0.439426	-5.63683	1.73211e-08	1.48836e-07	56	53	66	11	5	15	55.1853	60.6706	62.773	11.1391	4.81677	13.846
ENSMUSG00000083674	Zfp133-ps	2	144459280	144500267	8.50442	2.47571	0.802282	-3.08583	0.00202984	0.00669845	14	14	16	5	0	1	13.7963	16.0262	15.2177	5.06324	0	0.923065
ENSMUSG00000087413	Gm11266	4	82508016	82547292	5.91467	2.47476	0.843265	-2.93473	0.00333838	0.0103252	9	9	13	2	2	0	8.86906	10.3026	12.3644	2.0253	1.92671	0
ENSMUSG00000038668	Lpar1	4	58435255	58553898	2410.09	2.47386	0.199435	-12.4043	2.47517e-35	1.28993e-33	4206	3624	4192	594	945	724	4144.81	4148.49	3987.04	601.513	910.37	668.299
ENSMUSG00000097519	4930558J18Rik	1	57359222	57377544	41.4882	2.47089	1.01302	-2.43913	0.0147229	0.0372784	47	68	110	0	19	2	46.3162	77.8415	104.622	0	18.3037	1.84613
ENSMUSG00000036912	Piwil4	9	14696230	14740733	1.52919	2.46927	1.12016	-2.2044	0.027496	0.0634473	1	3	5	0	0	0	0.985451	3.43418	4.75553	0	0	0
ENSMUSG00000079679	Vwde	6	13156299	13224965	1.52919	2.46927	1.12016	-2.2044	0.027496	0.0634473	1	3	5	0	0	0	0.985451	3.43418	4.75553	0	0	0
ENSMUSG00000046546	Fam43a	16	30599723	30602797	2493.34	2.4662	0.206477	-11.9442	6.9638e-33	3.17653e-31	5355	3247	3892	830	744	766	5277.09	3716.93	3701.71	840.499	716.736	707.068
ENSMUSG00000075502	Kbtbd6	14	79451835	79454818	31.2095	2.46574	0.52162	-4.72707	2.27779e-06	1.43193e-05	34	59	63	9	14	4	33.5053	67.5389	59.9197	9.11384	13.487	3.69226
ENSMUSG00000024691	Fam111a	19	12545740	12589768	3796.5	2.46499	0.327261	-7.5322	4.98939e-14	7.71008e-13	4054	6718	8108	764	1624	1131	3995.02	7690.28	7711.57	773.664	1564.49	1043.99
ENSMUSG00000069267	Hist1h3b	13	23752267	23752886	5.91733	2.46362	0.853988	-2.88484	0.00391612	0.0118656	5	10	16	2	1	1	4.92726	11.4473	15.2177	2.0253	0.963354	0.923065
ENSMUSG00000096937	Gm10825	10	22402883	22407470	5.71717	2.46032	0.829047	-2.96765	0.00300088	0.00941546	9	8	13	2	1	1	8.86906	9.15782	12.3644	2.0253	0.963354	0.923065
ENSMUSG00000022809	Nr1i2	16	38248323	38294824	43.8515	2.45707	0.547679	-4.48634	7.24562e-06	4.15179e-05	123	52	48	8	23	7	121.211	59.5259	45.6531	8.10119	22.1572	6.46146
ENSMUSG00000074235	Gm10649	8	76605226	76900621	3.72516	2.45478	0.977235	-2.51196	0.0120062	0.0313087	7	6	7	0	2	0	6.89816	6.86837	6.65775	0	1.92671	0
ENSMUSG00000034379	Wdr5b	16	36041190	36042973	84.7055	2.45453	0.37662	-6.51727	7.16007e-11	8.29215e-10	112	138	173	36	26	15	110.371	157.972	164.541	36.4554	25.0472	13.846
ENSMUSG00000101236	Gm6750	12	116507616	116507883	32.5144	2.45273	0.639525	-3.83524	0.000125443	0.000562725	30	57	78	4	20	3	29.5635	65.2495	74.1863	4.0506	19.2671	2.7692
ENSMUSG00000046637	Ttc34	4	154837459	154867127	2.53179	2.45254	1.0464	-2.3438	0.0190885	0.0465619	4	4	6	0	1	0	3.94181	4.57891	5.70664	0	0.963354	0
ENSMUSG00000097156	Gm3764	3	88206813	88229959	3.54848	2.45066	0.962482	-2.54619	0.0108905	0.0288141	5	6	8	0	1	1	4.92726	6.86837	7.60885	0	0.963354	0.923065
ENSMUSG00000065878	Snord34	7	45126601	45126670	5.78146	2.45053	0.855778	-2.86351	0.00418976	0.012605	13	10	7	0	2	2	12.8109	11.4473	6.65775	0	1.92671	1.84613
ENSMUSG00000026482	Rgl1	1	152516760	152766351	1017.95	2.45032	0.212108	-11.5523	7.18986e-31	3.0036e-29	2043	1386	1656	341	354	267	2013.28	1586.59	1575.03	345.313	341.027	246.458
ENSMUSG00000083618	Gm11771	11	120765310	120767365	8.59185	2.44427	0.961618	-2.54182	0.0110275	0.029143	42	3	2	1	3	1	41.389	3.43418	1.90221	1.01265	2.89006	0.923065
ENSMUSG00000043372	Hexim2	11	103132429	103139876	183.493	2.44222	0.264661	-9.22772	2.76451e-20	6.64693e-19	257	289	367	61	66	46	253.261	330.826	349.056	61.7716	63.5814	42.461
ENSMUSG00000085327	Gm16104	10	81409575	81411579	70.4415	2.44071	0.562237	-4.34107	1.4179e-05	7.73153e-05	140	104	112	3	40	19	137.963	119.052	106.524	3.03795	38.5342	17.5382
ENSMUSG00000091021	Gm17300	4	132351772	132353382	25.6404	2.43967	0.584675	-4.17269	3.01029e-05	0.000153617	37	44	48	5	15	2	36.4617	50.368	45.6531	5.06324	14.4503	1.84613
ENSMUSG00000103622	Gm38391	9	92538801	92542869	48.3489	2.43857	0.669444	-3.64269	0.000269806	0.00111617	98	63	87	22	17	0	96.5742	72.1179	82.7463	22.2783	16.377	0
ENSMUSG00000082379	Gm13884	2	104556661	104557489	2.56655	2.43568	1.04855	-2.3229	0.0201846	0.0487961	3	5	6	1	0	0	2.95635	5.72364	5.70664	1.01265	0	0
ENSMUSG00000024206	Rfx2	17	56775897	56831008	345.626	2.4313	0.267366	-9.09354	9.58694e-20	2.24046e-18	430	579	704	117	86	126	423.744	662.797	669.579	118.48	82.8485	116.306
ENSMUSG00000026475	Rgs16	1	153740349	153745468	9.54075	2.43121	0.818964	-2.96864	0.00299123	0.00939367	35	4	12	2	3	2	34.4908	4.57891	11.4133	2.0253	2.89006	1.84613
ENSMUSG00000004231	Pax2	19	44756045	44837871	81.0355	2.43007	0.38031	-6.38971	1.66201e-10	1.84681e-09	144	119	142	37	12	26	141.905	136.223	135.057	37.468	11.5603	23.9997
ENSMUSG00000029672	Fam3c	6	22306520	22356243	4100.36	2.43002	0.185749	-13.0823	4.1568e-39	2.56369e-37	8523	5508	6398	1214	1278	1465	8399	6305.16	6085.18	1229.36	1231.17	1352.29
ENSMUSG00000037636	Slc25a43	X	36743659	36777202	17.1168	2.42916	0.57374	-4.2339	2.29676e-05	0.000119875	23	30	33	2	7	6	22.6654	34.3418	31.3865	2.0253	6.74348	5.53839
ENSMUSG00000097754	Ptgs2os2	1	150159043	150164948	32.61	2.42811	0.457264	-5.31009	1.09573e-07	8.40694e-07	64	46	54	4	13	13	63.0689	52.6575	51.3598	4.0506	12.5236	11.9998
ENSMUSG00000067321	Gm7931	5	46414344	46414614	63.2268	2.42729	0.65788	-3.68956	0.000224646	0.000946053	53	129	135	5	42	6	52.2289	147.67	128.399	5.06324	40.4609	5.53839
ENSMUSG00000086213	A330040F15Rik	19	12517915	12596566	11.8522	2.42725	0.649393	-3.73772	0.000185694	0.000798305	19	20	21	1	5	4	18.7236	22.8946	19.9732	1.01265	4.81677	3.69226
ENSMUSG00000039936	Pik3cd	4	149649168	149702571	45.2551	2.42537	0.502472	-4.82687	1.38696e-06	9.02389e-06	66	78	82	4	25	12	65.0398	89.2888	77.9908	4.0506	24.0839	11.0768
ENSMUSG00000084822	Myadml2os	11	120647670	120657061	1.38213	2.42239	1.12042	-2.16203	0.0306158	0.0696115	3	3	2	0	0	0	2.95635	3.43418	1.90221	0	0	0
ENSMUSG00000038523	1700003F12Rik	2	154547085	154550003	55.6156	2.4206	0.484783	-4.99316	5.94008e-07	4.09887e-06	156	69	55	11	15	25	153.73	78.9862	52.3109	11.1391	14.4503	23.0766
ENSMUSG00000044649	Krtap4-2	11	99634111	99635084	1.3764	2.41987	1.12046	-2.15971	0.0307949	0.0699293	2	3	3	0	0	0	1.9709	3.43418	2.85332	0	0	0
ENSMUSG00000097673	Gm26608	5	28019465	28071105	1.3764	2.41987	1.12046	-2.15971	0.0307949	0.0699293	2	3	3	0	0	0	1.9709	3.43418	2.85332	0	0	0
ENSMUSG00000025197	Cyp2c44	19	44005022	44029208	1.49327	2.41748	1.12122	-2.15611	0.0310748	0.070419	6	1	2	0	0	0	5.91271	1.14473	1.90221	0	0	0
ENSMUSG00000106530	Gm42430	5	62004220	62004835	44.1164	2.41418	0.513768	-4.69896	2.61489e-06	1.634e-05	41	86	92	6	22	12	40.4035	98.4466	87.5018	6.07589	21.1938	11.0768
ENSMUSG00000023505	Cdca3	6	124829547	124833701	2662.01	2.41293	0.949225	-2.542	0.0110222	0.0291325	3137	5035	5796	44	1439	188	3091.36	5763.71	5512.61	44.5565	1386.27	173.536
ENSMUSG00000003949	Hlf	11	90336536	90390895	4.6901	2.40992	0.91657	-2.62928	0.00855669	0.0234208	13	5	7	2	0	1	12.8109	5.72364	6.65775	2.0253	0	0.923065
ENSMUSG00000031387	Renbp	X	73922121	73930850	60.8948	2.40985	0.429335	-5.61299	1.9886e-08	1.69686e-07	162	63	83	13	22	22	159.643	72.1179	78.9419	13.1644	21.1938	20.3074
ENSMUSG00000067149	Jchain	5	88519809	88527891	1.34986	2.4083	1.12063	-2.14906	0.0316296	0.0714356	3	2	3	0	0	0	2.95635	2.28946	2.85332	0	0	0
ENSMUSG00000100733	4932411K12Rik	13	101254294	101464160	1.34986	2.4083	1.12063	-2.14906	0.0316296	0.0714356	3	2	3	0	0	0	2.95635	2.28946	2.85332	0	0	0
ENSMUSG00000028539	Artn	4	117926162	117929763	31.6498	2.40735	0.624262	-3.85631	0.000115112	0.000520525	54	50	56	2	4	22	53.2144	57.2364	53.262	2.0253	3.85342	20.3074
ENSMUSG00000045414	1190002N15Rik	9	94517864	94538081	640.677	2.40644	0.331542	-7.2583	3.91978e-13	5.60513e-12	1177	899	1119	152	327	132	1159.88	1029.11	1064.29	153.923	315.017	121.845
ENSMUSG00000055210	Foxd2	4	114906282	114908873	85.9963	2.40555	0.283349	-8.48971	2.07151e-17	4.15218e-16	158	121	149	28	23	32	155.701	138.512	141.715	28.3542	22.1572	29.5381
ENSMUSG00000014846	Tppp3	8	105467493	105471526	49.9853	2.40482	0.434262	-5.53772	3.06428e-08	2.53988e-07	59	79	112	11	11	25	58.1416	90.4335	106.524	11.1391	10.5969	23.0766
ENSMUSG00000026669	Mcm10	2	4989714	5012791	865.773	2.40462	0.781204	-3.0781	0.00208324	0.0068465	718	1664	2030	51	478	151	707.554	1904.83	1930.75	51.6451	460.483	139.383
ENSMUSG00000005410	Mcm5	8	75109569	75128439	2969	2.40432	0.853204	-2.818	0.00483245	0.0142811	2554	5839	6870	195	1680	285	2516.84	6684.07	6534.1	197.467	1618.44	263.074
ENSMUSG00000060317	Acnat2	4	49379840	49408151	6.96439	2.39952	0.843889	-2.84341	0.00446338	0.0133262	4	18	13	2	2	1	3.94181	20.6051	12.3644	2.0253	1.92671	0.923065
ENSMUSG00000024556	Me2	18	73770040	73815392	1714.5	2.39738	0.335794	-7.13946	9.36992e-13	1.2944e-11	2022	2938	3515	435	830	377	1992.58	3363.21	3343.14	440.502	799.584	347.996
ENSMUSG00000076492	Trbj2-1	6	41542754	41542803	1.96959	2.39716	1.12247	-2.13561	0.0327111	0.0734327	0	7	4	0	0	0	0	8.0131	3.80443	0	0	0
ENSMUSG00000032387	Rbpms2	9	65629648	65660528	1147.49	2.39555	0.257932	-9.28755	1.57888e-20	3.86306e-19	2088	1614	1999	282	297	549	2057.62	1847.59	1901.26	285.567	286.116	506.763
ENSMUSG00000053615	Gm9913	2	125505089	125507881	1.35558	2.39104	1.12105	-2.13285	0.0329373	0.0738927	4	2	2	0	0	0	3.94181	2.28946	1.90221	0	0	0
ENSMUSG00000050936	Gm42743	3	96269721	96279001	3.52667	2.38782	0.98781	-2.41729	0.0156367	0.0392773	8	5	6	0	0	2	7.88361	5.72364	5.70664	0	0	1.84613
ENSMUSG00000094777	Hist1h2ap	13	21833026	21833507	148.264	2.3859	0.53353	-4.47191	7.75227e-06	4.41782e-05	113	280	344	17	86	33	111.356	320.524	327.181	17.215	82.8485	30.4612
ENSMUSG00000103195	Gm37644	1	163306798	163309067	1.34413	2.38583	1.12112	-2.12808	0.0333302	0.074641	2	2	4	0	0	0	1.9709	2.28946	3.80443	0	0	0
ENSMUSG00000105699	Gm43703	5	140605789	140606551	1.34413	2.38583	1.12112	-2.12808	0.0333302	0.074641	2	2	4	0	0	0	1.9709	2.28946	3.80443	0	0	0
ENSMUSG00000026158	Ogfrl1	1	23366424	23397772	629.633	2.38441	0.252225	-9.45351	3.27663e-21	8.35019e-20	1065	964	1081	203	267	145	1049.51	1103.52	1028.15	205.568	257.216	133.844
ENSMUSG00000019775	Rgs17	10	5825663	5922400	210.944	2.38373	0.433115	-5.50368	3.71949e-08	3.04901e-07	558	227	277	85	29	85	549.882	259.853	263.457	86.0751	27.9373	78.4605
ENSMUSG00000071202	Ccdc78	17	25786580	25790513	22.8143	2.38259	0.502985	-4.7369	2.17009e-06	1.36876e-05	36	30	49	8	9	4	35.4762	34.3418	46.6042	8.10119	8.67019	3.69226
ENSMUSG00000000386	Mx1	16	97447035	97462907	6.43972	2.37918	0.791795	-3.00479	0.00265766	0.00846901	14	10	9	2	1	2	13.7963	11.4473	8.55996	2.0253	0.963354	1.84613
ENSMUSG00000074476	Spc24	9	21755442	21760303	515.163	2.37652	1.00978	-2.35352	0.0185967	0.0455114	517	1030	1183	3	254	32	509.478	1179.07	1125.16	3.03795	244.692	29.5381
ENSMUSG00000031756	Cenpn	8	116921730	116941507	541.645	2.37387	0.825161	-2.87686	0.00401656	0.0121382	587	999	1186	30	326	60	578.46	1143.58	1128.01	30.3795	314.054	55.3839
ENSMUSG00000022900	Ildr1	16	36693978	36726804	1.4144	2.37333	1.12161	-2.11601	0.0343437	0.07657	3	4	1	0	0	0	2.95635	4.57891	0.951107	0	0	0
ENSMUSG00000016552	Foxred2	15	77940522	77956722	653.35	2.3725	0.276225	-8.58901	8.77221e-18	1.79986e-16	1397	859	987	279	185	174	1376.68	983.321	938.742	282.529	178.221	160.613
ENSMUSG00000039748	Exo1	1	175880581	175913489	391.291	2.36992	0.813314	-2.91391	0.00356934	0.0109437	280	782	929	36	229	39	275.926	895.177	883.578	36.4554	220.608	35.9995
ENSMUSG00000051065	Mb21d2	16	28826176	28929698	154.241	2.36723	0.334325	-7.08063	1.43499e-12	1.94625e-11	183	269	307	32	50	70	180.338	307.932	291.99	32.4048	48.1677	64.6146
ENSMUSG00000022261	Sdc2	15	32920723	33034935	633.834	2.36495	0.354741	-6.6667	2.61626e-11	3.19125e-10	1262	847	1045	93	218	316	1243.64	969.585	993.907	94.1763	210.011	291.689
ENSMUSG00000020387	Jade2	11	51813455	51857653	1960.76	2.3636	0.156667	-15.0867	1.97986e-51	2.12743e-49	2968	2992	3694	653	674	640	2924.82	3425.03	3513.39	661.26	649.301	590.762
ENSMUSG00000024530	Prelid3a	18	67464849	67480581	60.1887	2.36207	0.33752	-6.9983	2.59086e-12	3.44226e-11	120	81	98	21	15	23	118.254	92.723	93.2085	21.2656	14.4503	21.2305
ENSMUSG00000001508	Sgca	11	94962791	94976327	1.38785	2.36181	1.12172	-2.10552	0.035246	0.0781886	4	3	1	0	0	0	3.94181	3.43418	0.951107	0	0	0
ENSMUSG00000040254	Sema3d	5	12383385	12588948	10.4301	2.35813	0.670833	-3.51522	0.000439385	0.00172008	14	15	24	4	3	2	13.7963	17.1709	22.8266	4.0506	2.89006	1.84613
ENSMUSG00000021991	Cacna2d3	14	28904943	29721864	4.56235	2.3555	0.926155	-2.54331	0.0109808	0.0290306	13	6	5	1	2	0	12.8109	6.86837	4.75553	1.01265	1.92671	0
ENSMUSG00000028971	Cort	4	149125034	149126763	2.36083	2.355	1.05698	-2.22805	0.0258774	0.0603333	3	4	6	0	0	1	2.95635	4.57891	5.70664	0	0	0.923065
ENSMUSG00000022494	Shisa9	16	11984113	12270902	3.77065	2.35345	1.10385	-2.13204	0.0330033	0.0739827	20	0	2	1	0	0	19.709	0	1.90221	1.01265	0	0
ENSMUSG00000025165	Sectm1a	11	121067407	121081220	1.43522	2.3529	1.12198	-2.09711	0.0359841	0.0794623	1	5	2	0	0	0	0.985451	5.72364	1.90221	0	0	0
ENSMUSG00000032202	Rab27a	9	73044854	73097629	306.087	2.35263	0.312302	-7.53318	4.95205e-14	7.65805e-13	609	423	483	106	135	60	600.14	484.22	459.385	107.341	130.053	55.3839
ENSMUSG00000064168	NA	NA	NA	NA	28.7917	2.35128	0.594428	-3.95553	7.63645e-05	0.000358858	35	43	67	7	17	2	34.4908	49.2233	63.7242	7.08854	16.377	1.84613
ENSMUSG00000072844	G530011O06Rik	X	169975043	169978917	14.3012	2.3504	0.588413	-3.99448	6.48376e-05	0.000308938	19	21	32	5	4	4	18.7236	24.0393	30.4354	5.06324	3.85342	3.69226
ENSMUSG00000024989	Cep55	19	38055025	38074425	2050.84	2.34789	0.88082	-2.66557	0.00768581	0.0213596	2146	3826	4586	63	1223	224	2114.78	4379.73	4361.78	63.7969	1178.18	206.767
ENSMUSG00000028927	Padi2	4	140906344	140952586	3443.21	2.34574	0.242342	-9.67945	3.68684e-22	1.00597e-20	6280	4807	5916	771	1508	1200	6188.63	5502.71	5626.75	780.752	1452.74	1107.68
ENSMUSG00000092447	Gm7696	7	8351413	8357905	3.35753	2.34505	0.972118	-2.41231	0.0158516	0.0397268	8	4	6	1	1	0	7.88361	4.57891	5.70664	1.01265	0.963354	0
ENSMUSG00000023484	Prph	15	99055174	99058978	36.7495	2.3446	0.413984	-5.6635	1.4832e-08	1.28721e-07	59	52	72	8	10	18	58.1416	59.5259	68.4797	8.10119	9.63354	16.6152
ENSMUSG00000073679	Mxra8os	4	155839492	155840178	2.35245	2.34074	1.05658	-2.21539	0.0267333	0.0620237	6	3	4	0	1	0	5.91271	3.43418	3.80443	0	0.963354	0
ENSMUSG00000023057	Fabp2	3	122895072	122899506	9.34323	2.33838	0.713044	-3.27943	0.00104015	0.00370396	17	16	14	1	5	2	16.7527	18.3156	13.3155	1.01265	4.81677	1.84613
ENSMUSG00000043556	Fbxl7	15	26540459	26895580	1.499	2.33723	1.12235	-2.08244	0.0373027	0.0818883	7	1	1	0	0	0	6.89816	1.14473	0.951107	0	0	0
ENSMUSG00000087675	Gm11762	11	119548630	119569046	1.95945	2.33633	1.12255	-2.08127	0.0374093	0.0820791	10	0	2	0	0	0	9.85451	0	1.90221	0	0	0
ENSMUSG00000035983	Gm7008	12	40222758	40229184	14.9901	2.33556	0.882558	-2.64635	0.00813649	0.0224386	21	18	40	0	11	0	20.6945	20.6051	38.0443	0	10.5969	0
ENSMUSG00000047515	BC049715	6	136827626	136840662	10.2215	2.33471	0.666298	-3.504	0.000458328	0.00178452	13	19	19	3	3	3	12.8109	21.7498	18.071	3.03795	2.89006	2.7692
ENSMUSG00000054150	Syne3	12	104929933	105009809	2761.64	2.3342	0.177305	-13.1649	1.39647e-39	8.79478e-38	4697	4037	4838	736	1091	999	4628.66	4621.27	4601.45	745.31	1051.02	922.142
ENSMUSG00000031765	Mt1	8	94179082	94180327	3140.2	2.33329	0.211723	-11.0205	3.04289e-28	1.12668e-26	4916	4775	5729	919	1361	910	4844.48	5466.08	5448.89	930.624	1311.13	839.989
ENSMUSG00000059027	9630013D21Rik	4	109651529	109657853	6.26253	2.3327	0.798817	-2.92019	0.00349821	0.0107494	11	10	11	1	3	1	10.84	11.4473	10.4622	1.01265	2.89006	0.923065
ENSMUSG00000103366	C630004L07Rik	4	141238179	141239453	1.32331	2.3326	1.12198	-2.079	0.0376176	0.0824841	4	1	3	0	0	0	3.94181	1.14473	2.85332	0	0	0
ENSMUSG00000104195	B230377A18Rik	5	134176346	134177709	19.297	2.33247	0.54713	-4.2631	2.01612e-05	0.0001064	22	32	42	7	7	4	21.6799	36.6313	39.9465	7.08854	6.74348	3.69226
ENSMUSG00000054945	Gm9958	5	90367204	90368487	26.2269	2.33212	0.479508	-4.86357	1.15284e-06	7.60031e-06	38	41	51	12	8	5	37.4471	46.9338	48.5064	12.1518	7.70684	4.61533
ENSMUSG00000052087	Rgs14	13	55369732	55384687	2.42636	2.33114	1.06262	-2.19378	0.0282514	0.0649315	2	6	5	0	1	0	1.9709	6.86837	4.75553	0	0.963354	0
ENSMUSG00000024254	Abcg8	17	84676302	84700333	3.42779	2.3308	0.983773	-2.36925	0.0178244	0.0438531	9	6	3	1	1	0	8.86906	6.86837	2.85332	1.01265	0.963354	0
ENSMUSG00000047712	Ust	10	8204756	8518825	1.31758	2.32989	1.12201	-2.07654	0.0378442	0.0829025	3	1	4	0	0	0	2.95635	1.14473	3.80443	0	0	0
ENSMUSG00000069733	Ube2u	4	100478849	100550147	1.31758	2.32989	1.12201	-2.07654	0.0378442	0.0829025	3	1	4	0	0	0	2.95635	1.14473	3.80443	0	0	0
ENSMUSG00000106293	Gm42476	3	81032954	81033774	1.31758	2.32989	1.12201	-2.07654	0.0378442	0.0829025	3	1	4	0	0	0	2.95635	1.14473	3.80443	0	0	0
ENSMUSG00000107568	Gm18840	6	124561215	124563785	1.31758	2.32989	1.12201	-2.07654	0.0378442	0.0829025	3	1	4	0	0	0	2.95635	1.14473	3.80443	0	0	0
ENSMUSG00000024795	Kif20b	19	34922361	34975745	2981.39	2.32967	0.695408	-3.35007	0.000807918	0.00296512	2751	5567	6612	409	1717	485	2710.98	6372.7	6288.72	414.173	1654.08	447.687
ENSMUSG00000062184	Hs6st2	X	51387212	51681856	6.67181	2.32739	0.865605	-2.68874	0.00717215	0.0201371	6	14	14	0	4	1	5.91271	16.0262	13.3155	0	3.85342	0.923065
ENSMUSG00000031629	Cenpu	8	46552028	46580007	154.899	2.32676	0.566481	-4.10739	4.00159e-05	0.000199229	111	286	371	21	100	24	109.385	327.392	352.861	21.2656	96.3354	22.1536
ENSMUSG00000053040	Aph1c	9	66814994	66834726	19.5167	2.32146	0.589752	-3.93634	8.27354e-05	0.000385667	43	20	36	10	2	6	42.3744	22.8946	34.2398	10.1265	1.92671	5.53839
ENSMUSG00000020105	Lrig3	10	125966168	126015359	854.474	2.32041	0.17481	-13.2739	3.27949e-40	2.12311e-38	1535	1214	1447	258	341	280	1512.67	1389.7	1376.25	261.263	328.504	258.458
ENSMUSG00000072662	Mansc4	6	147075060	147087032	4.39031	2.31971	0.920844	-2.51911	0.0117652	0.0307919	5	7	11	1	2	0	4.92726	8.0131	10.4622	1.01265	1.92671	0
ENSMUSG00000059395	Nkapl	13	21467047	21468509	14.2559	2.31849	0.612679	-3.78417	0.000154219	0.000676527	19	24	28	7	2	4	18.7236	27.4735	26.631	7.08854	1.92671	3.69226
ENSMUSG00000085702	Mecomos	3	30012379	30054808	3.32526	2.3172	0.979448	-2.36582	0.0179902	0.0442194	8	3	7	1	1	0	7.88361	3.43418	6.65775	1.01265	0.963354	0
ENSMUSG00000006611	Hfe	13	23702034	23710854	370.703	2.31678	0.338526	-6.84371	7.71665e-12	9.85669e-11	740	507	583	87	199	87	729.234	580.377	554.495	88.1004	191.708	80.3067
ENSMUSG00000092124	B930094E09Rik	18	31609512	31610751	4.28614	2.31519	0.918912	-2.51949	0.0117526	0.0307628	7	9	6	0	1	2	6.89816	10.3026	5.70664	0	0.963354	1.84613
ENSMUSG00000062157	Ifnlr1	4	135686287	135708181	1574.75	2.31389	0.176388	-13.1182	2.59183e-39	1.61281e-37	2760	2268	2695	599	455	568	2719.85	2596.24	2563.23	606.577	438.326	524.301
ENSMUSG00000051000	Fam160a1	3	85660061	85817291	1968.37	2.31323	0.17345	-13.3366	1.41867e-40	9.4484e-39	2977	3025	3629	576	775	685	2933.69	3462.8	3451.57	583.286	746.6	632.3
ENSMUSG00000040276	Pacsin1	17	27655509	27711106	4.24815	2.31223	0.915984	-2.52431	0.0115925	0.0304049	6	8	8	0	1	2	5.91271	9.15782	7.60885	0	0.963354	1.84613
ENSMUSG00000023959	Clic5	17	44188572	44280168	1818.21	2.3121	0.364907	-6.33613	2.35615e-10	2.57694e-09	4156	2192	2674	277	805	764	4095.54	2509.24	2543.26	280.504	775.5	705.222
ENSMUSG00000026582	Sele	1	164048234	164057677	3.2429	2.30624	0.978553	-2.35678	0.018434	0.045177	7	6	4	0	1	1	6.89816	6.86837	3.80443	0	0.963354	0.923065
ENSMUSG00000032549	Rab6b	9	103111787	103185276	153.914	2.30608	0.553982	-4.16274	3.1445e-05	0.000160074	466	134	178	80	14	51	459.22	153.394	169.297	81.0119	13.487	47.0763
ENSMUSG00000028701	Lurap1	4	116132406	116151338	288.129	2.3046	0.279379	-8.24903	1.59687e-16	3.00165e-15	546	388	485	133	72	88	538.056	444.154	461.287	134.682	69.3615	81.2297
ENSMUSG00000074207	Adh1	3	138260991	138290698	1.31186	2.29754	1.12235	-2.04708	0.0406499	0.0880129	2	1	5	0	0	0	1.9709	1.14473	4.75553	0	0	0
ENSMUSG00000047363	Cstad	2	30595040	30608943	4.23877	2.29456	0.924253	-2.48261	0.0130424	0.0335946	10	7	5	0	1	2	9.85451	8.0131	4.75553	0	0.963354	1.84613
ENSMUSG00000078867	Gm14418	2	177387124	177398320	64.8575	2.2939	0.375794	-6.10413	1.03364e-09	1.04497e-08	92	108	117	30	22	13	90.6615	123.631	111.279	30.3795	21.1938	11.9998
ENSMUSG00000063558	Aox1	1	58029931	58106413	1273.23	2.29156	0.31345	-7.31077	2.65613e-13	3.8612e-12	2722	1643	1908	355	646	303	2682.4	1880.79	1814.71	359.49	622.327	279.689
ENSMUSG00000091844	Gm8251	1	44055952	44061936	2.37004	2.28863	1.06454	-2.14988	0.0315651	0.0713285	2	4	7	1	0	0	1.9709	4.57891	6.65775	1.01265	0	0
ENSMUSG00000102140	Gm38058	1	64736240	64740607	2.37004	2.28863	1.06454	-2.14988	0.0315651	0.0713285	2	4	7	1	0	0	1.9709	4.57891	6.65775	1.01265	0	0
ENSMUSG00000086067	Gm16183	8	84611202	84617184	4.54841	2.2882	0.95951	-2.38476	0.0170903	0.042357	12	6	6	0	3	0	11.8254	6.86837	5.70664	0	2.89006	0
ENSMUSG00000031962	Cdh15	8	122847966	122867397	5.26119	2.28742	0.885673	-2.5827	0.00980318	0.0263618	12	9	6	0	1	3	11.8254	10.3026	5.70664	0	0.963354	2.7692
ENSMUSG00000098534	Gm27167	8	86902453	86919422	3.18408	2.28593	0.980534	-2.33131	0.019737	0.0478497	8	4	5	0	1	1	7.88361	4.57891	4.75553	0	0.963354	0.923065
ENSMUSG00000043153	Ispd	12	36381450	36689503	16.5935	2.28363	0.551303	-4.14225	3.43919e-05	0.000173718	26	27	29	4	8	4	25.6217	30.9077	27.5821	4.0506	7.70684	3.69226
ENSMUSG00000028356	Ambp	4	63143275	63154799	80.6048	2.28304	0.500386	-4.56255	5.05352e-06	2.98599e-05	77	144	175	9	45	26	75.8798	164.841	166.444	9.11384	43.351	23.9997
ENSMUSG00000075420	Smim6	11	115912017	115913920	239.541	2.28289	0.561808	-4.06347	4.83491e-05	0.00023626	431	356	402	26	176	29	424.73	407.523	382.345	26.3289	169.55	26.7689
ENSMUSG00000069475	Gm6020	19	61183890	61183955	16.6881	2.2812	0.602056	-3.78901	0.000151247	0.000664746	25	27	31	1	6	9	24.6363	30.9077	29.4843	1.01265	5.78013	8.30759
ENSMUSG00000017861	Mybl2	2	163054687	163084688	638.124	2.28072	0.92193	-2.47385	0.0133666	0.0343257	554	1234	1495	25	395	46	545.94	1412.59	1421.9	25.3162	380.525	42.461
ENSMUSG00000074213	Gm10642	9	70656251	70657860	3.33786	2.27797	0.998618	-2.28112	0.0225412	0.0536532	6	4	8	0	2	0	5.91271	4.57891	7.60885	0	1.92671	0
ENSMUSG00000044276	4933427E11Rik	15	74709161	74710374	2.20803	2.27696	1.06068	-2.14669	0.0318181	0.071807	4	4	4	0	0	1	3.94181	4.57891	3.80443	0	0	0.923065
ENSMUSG00000107195	4930589O11Rik	5	65493096	65494015	8.97335	2.27625	0.703143	-3.23726	0.00120685	0.00422751	15	14	16	3	4	1	14.7818	16.0262	15.2177	3.03795	3.85342	0.923065
ENSMUSG00000045709	Smkr-ps	6	29985329	29993776	27.1111	2.27547	0.587177	-3.87527	0.000106505	0.000484763	83	23	31	6	13	7	81.7925	26.3287	29.4843	6.07589	12.5236	6.46146
ENSMUSG00000070526	Peg12	7	62461871	62464510	6.93143	2.27155	0.760104	-2.98848	0.0028037	0.00888101	12	11	12	2	1	3	11.8254	12.592	11.4133	2.0253	0.963354	2.7692
ENSMUSG00000044667	Plppr4	3	117319139	117360876	57.3525	2.27038	0.526642	-4.31105	1.62478e-05	8.75196e-05	140	57	91	5	32	20	137.963	65.2495	86.5507	5.06324	30.8273	18.4613
ENSMUSG00000086638	4930405A21Rik	2	156714540	156720909	4.21363	2.26949	0.92507	-2.45331	0.0141547	0.0360411	3	7	12	1	1	1	2.95635	8.0131	11.4133	1.01265	0.963354	0.923065
ENSMUSG00000005470	Asf1b	8	83955507	83970197	716.296	2.26921	0.70751	-3.20732	0.00133978	0.00463398	643	1330	1595	95	446	107	633.645	1522.49	1517.02	96.2016	429.656	98.768
ENSMUSG00000034883	Lrr1	12	69168814	69179009	103.741	2.26833	1.06164	-2.13663	0.0326282	0.0732938	51	208	298	0	43	10	50.258	238.103	283.43	0	41.4242	9.23065
ENSMUSG00000039438	Ttc36	9	44799397	44803072	17.2756	2.26736	0.529174	-4.28471	1.8298e-05	9.74054e-05	34	22	30	6	5	6	33.5053	25.184	28.5332	6.07589	4.81677	5.53839
ENSMUSG00000017499	Cdc6	11	98907801	98923940	335.797	2.26673	0.732544	-3.09433	0.00197261	0.0065344	203	686	779	42	195	63	200.047	785.283	740.912	42.5313	187.854	58.1531
ENSMUSG00000054758	NA	NA	NA	NA	1.21788	2.2647	1.12238	-2.01776	0.0436166	0.0932546	2	3	2	0	0	0	1.9709	3.43418	1.90221	0	0	0
ENSMUSG00000085319	Gm13330	2	18032533	18039633	1.21788	2.2647	1.12238	-2.01776	0.0436166	0.0932546	2	3	2	0	0	0	1.9709	3.43418	1.90221	0	0	0
ENSMUSG00000090555	Gm8893	12	103817856	103822243	1.21788	2.2647	1.12238	-2.01776	0.0436166	0.0932546	2	3	2	0	0	0	1.9709	3.43418	1.90221	0	0	0
ENSMUSG00000105112	Gm42778	5	110978665	110979217	1.21788	2.2647	1.12238	-2.01776	0.0436166	0.0932546	2	3	2	0	0	0	1.9709	3.43418	1.90221	0	0	0
ENSMUSG00000056215	Lrguk	6	34029448	34134034	10.8277	2.26346	0.655909	-3.45088	0.000558752	0.0021279	15	17	22	5	3	2	14.7818	19.4604	20.9243	5.06324	2.89006	1.84613
ENSMUSG00000093445	Lrch4	5	137629121	137641099	6.31058	2.26136	0.868606	-2.60344	0.00922945	0.0250191	6	13	13	1	0	4	5.91271	14.8815	12.3644	1.01265	0	3.69226
ENSMUSG00000104784	Gm42984	5	44226587	44243548	16.4002	2.25985	0.699531	-3.23052	0.00123564	0.00431604	34	20	29	1	12	2	33.5053	22.8946	27.5821	1.01265	11.5603	1.84613
ENSMUSG00000071324	Armc2	10	41914990	42018442	9.66571	2.25854	0.674344	-3.34924	0.000810325	0.00297343	19	11	19	2	3	4	18.7236	12.592	18.071	2.0253	2.89006	3.69226
ENSMUSG00000026177	Slc11a1	1	74375195	74386062	6.21052	2.25844	0.850855	-2.65432	0.00794684	0.0219912	20	7	5	1	2	2	19.709	8.0131	4.75553	1.01265	1.92671	1.84613
ENSMUSG00000064620	Gm22303	12	16939994	16940115	4.3345	2.25826	0.948409	-2.3811	0.0172609	0.0426782	3	11	8	0	2	1	2.95635	12.592	7.60885	0	1.92671	0.923065
ENSMUSG00000097755	2010110K18Rik	18	34751809	34758685	17.9514	2.25526	0.819086	-2.75338	0.0058983	0.016997	9	33	49	1	13	1	8.86906	37.776	46.6042	1.01265	12.5236	0.923065
ENSMUSG00000080737	Gm6982	X	92593809	92595368	3.38523	2.25499	1.0101	-2.23245	0.025585	0.0597453	3	6	9	0	2	0	2.95635	6.86837	8.55996	0	1.92671	0
ENSMUSG00000082350	Gm14008	2	128587895	128588168	2.27357	2.25495	1.06615	-2.11504	0.0344264	0.0767212	3	6	3	0	1	0	2.95635	6.86837	2.85332	0	0.963354	0
ENSMUSG00000091337	Eid1	2	125673095	125674785	2303.3	2.25468	0.155296	-14.5185	9.24571e-48	8.45334e-46	3454	3521	4212	804	863	795	3403.75	4030.59	4006.06	814.17	831.375	733.837
ENSMUSG00000023940	Sgo1	17	53674786	53689333	1114.03	2.25285	0.838966	-2.68527	0.00724717	0.0202869	1002	2046	2596	70	724	127	987.422	2342.11	2469.07	70.8854	697.469	117.229
ENSMUSG00000039084	Chad	11	94565047	94569127	17.2433	2.25246	0.553118	-4.07229	4.65527e-05	0.000228607	31	27	27	3	9	5	30.549	30.9077	25.6799	3.03795	8.67019	4.61533
ENSMUSG00000026587	Astn1	1	158362273	158691781	4.05133	2.25206	1.05207	-2.14061	0.0323057	0.0727027	17	4	1	2	0	0	16.7527	4.57891	0.951107	2.0253	0	0
ENSMUSG00000053411	Cbx7	15	79915807	79971119	1043.14	2.25189	0.221503	-10.1664	2.80005e-24	8.42278e-23	2080	1355	1667	430	302	375	2049.74	1551.11	1585.49	435.439	290.933	346.149
ENSMUSG00000032500	Dclk3	9	111439081	111489118	1.19134	2.25129	1.12245	-2.0057	0.0448878	0.0955023	3	2	2	0	0	0	2.95635	2.28946	1.90221	0	0	0
ENSMUSG00000050138	Kcnk12	17	87745837	87797994	1.19134	2.25129	1.12245	-2.0057	0.0448878	0.0955023	3	2	2	0	0	0	2.95635	2.28946	1.90221	0	0	0
ENSMUSG00000058260	Serpina9	12	103994743	104013755	1.19134	2.25129	1.12245	-2.0057	0.0448878	0.0955023	3	2	2	0	0	0	2.95635	2.28946	1.90221	0	0	0
ENSMUSG00000109468	Gm45185	7	99141593	99141996	1.19134	2.25129	1.12245	-2.0057	0.0448878	0.0955023	3	2	2	0	0	0	2.95635	2.28946	1.90221	0	0	0
ENSMUSG00000084279	Gm13232	4	145729581	145730212	314.884	2.25099	0.487285	-4.61946	3.84748e-06	2.33082e-05	309	580	646	51	207	60	304.504	663.942	614.415	51.6451	199.414	55.3839
ENSMUSG00000031549	Ido2	8	24531892	24576333	62.2652	2.2497	0.395705	-5.68529	1.30591e-08	1.14286e-07	120	73	115	24	29	11	118.254	83.5651	109.377	24.3036	27.9373	10.1537
ENSMUSG00000030123	Plxnd1	6	115954811	115995005	7536.97	2.24969	0.230737	-9.75003	1.84422e-22	5.1328e-21	11583	11418	13657	2007	2372	3716	11414.5	13070.5	12989.3	2032.39	2285.08	3430.11
ENSMUSG00000106812	Gm28563	5	118396806	118397330	1.18561	2.24829	1.12246	-2.00301	0.0451761	0.0959785	2	2	3	0	0	0	1.9709	2.28946	2.85332	0	0	0
ENSMUSG00000028944	Prkag2	5	24862744	25100642	852.922	2.24634	0.208396	-10.7792	4.31684e-27	1.50988e-25	1259	1322	1559	317	238	358	1240.68	1513.33	1482.78	321.01	229.278	330.457
ENSMUSG00000099583	Hist1h3d	13	23575763	23577011	10.9761	2.24464	0.705299	-3.18253	0.00145994	0.00500312	14	12	30	4	5	1	13.7963	13.7367	28.5332	4.0506	4.81677	0.923065
ENSMUSG00000046532	Ar	X	98148769	98323215	1155.51	2.24429	0.247805	-9.05667	1.34495e-19	3.10486e-18	2459	1453	1743	346	350	543	2423.22	1663.29	1657.78	350.376	337.174	501.224
ENSMUSG00000086446	Prkag2os1	5	24902569	24906850	2.21724	2.24194	1.0621	-2.11086	0.0347845	0.0773295	3	4	5	1	0	0	2.95635	4.57891	4.75553	1.01265	0	0
ENSMUSG00000105509	C130013H08Rik	3	110250015	110253706	35.0233	2.24094	0.452354	-4.95397	7.27152e-07	4.95852e-06	44	54	74	7	18	11	43.3599	61.8153	70.3819	7.08854	17.3404	10.1537
ENSMUSG00000027323	Rad51	2	119112793	119147445	989.983	2.24067	0.915886	-2.44646	0.0144268	0.0366311	827	1960	2268	31	630	93	814.968	2243.67	2157.11	31.3921	606.913	85.8451
ENSMUSG00000021208	Ifi27l2b	12	103450898	103457223	367.66	2.24003	0.427748	-5.23679	1.63394e-07	1.21821e-06	666	506	635	92	231	55	656.311	579.232	603.953	93.1637	222.535	50.7686
ENSMUSG00000096935	1700113A16Rik	3	88171556	88177785	22.6993	2.2392	0.484435	-4.62229	3.7952e-06	2.3032e-05	29	38	44	8	8	7	28.5781	43.4997	41.8487	8.10119	7.70684	6.46146
ENSMUSG00000091388	NA	NA	NA	NA	2.17004	2.2371	1.06652	-2.09758	0.0359421	0.0793781	3	3	6	0	0	1	2.95635	3.43418	5.70664	0	0	0.923065
ENSMUSG00000028845	Tekt2	4	126322121	126325688	11.3865	2.23693	0.624014	-3.58475	0.000337405	0.00135862	18	15	24	3	4	4	17.7381	17.1709	22.8266	3.03795	3.85342	3.69226
ENSMUSG00000040152	Thbs1	2	118111876	118127133	11897.4	2.2368	0.244448	-9.15041	5.67177e-20	1.33749e-18	23258	15776	19035	4290	5279	3111	22919.6	18059.2	18104.3	4344.26	5085.55	2871.66
ENSMUSG00000100174	Gm28719	6	86498781	86500537	1.61952	2.23358	1.12223	-1.9903	0.0465579	0.0984427	6	0	4	0	0	0	5.91271	0	3.80443	0	0	0
ENSMUSG00000001166	Oas1c	5	120800194	120812514	8.18087	2.23308	0.795025	-2.80882	0.00497233	0.0146403	10	15	16	2	5	0	9.85451	17.1709	15.2177	2.0253	4.81677	0
ENSMUSG00000027574	Nkain4	2	180934772	180954699	23.1718	2.23153	0.541408	-4.12171	3.76064e-05	0.000188132	43	24	49	11	9	3	42.3744	27.4735	46.6042	11.1391	8.67019	2.7692
ENSMUSG00000104806	Gm42566	5	64564177	64564819	3.26148	2.23069	0.999655	-2.23146	0.0256506	0.0598782	2	7	8	1	1	0	1.9709	8.0131	7.60885	1.01265	0.963354	0
ENSMUSG00000007653	Gabrb2	11	42419757	42629028	6.3795	2.22932	0.895842	-2.48852	0.0128277	0.0331236	23	7	3	1	1	3	22.6654	8.0131	2.85332	1.01265	0.963354	2.7692
ENSMUSG00000050677	Ccdc96	5	36484588	36488172	11.0845	2.2265	0.752231	-2.95987	0.00307773	0.00962328	5	23	27	2	4	4	4.92726	26.3287	25.6799	2.0253	3.85342	3.69226
ENSMUSG00000039899	Fgl2	5	21372642	21378374	1.22361	2.2258	1.12257	-1.98277	0.0473934	0.0999761	3	3	1	0	0	0	2.95635	3.43418	0.951107	0	0	0
ENSMUSG00000076493	Trbj2-2	6	41542957	41543007	1.22361	2.2258	1.12257	-1.98277	0.0473934	0.0999761	3	3	1	0	0	0	2.95635	3.43418	0.951107	0	0	0
ENSMUSG00000080712	Hist3h2bb-ps	11	58954048	58954512	3.16367	2.22434	0.99669	-2.23173	0.0256329	0.0598437	3	4	10	1	0	1	2.95635	4.57891	9.51107	1.01265	0	0.923065
ENSMUSG00000021700	Rab3c	13	110054187	110280996	4.84098	2.22434	1.0101	-2.20209	0.027659	0.0637651	19	4	3	0	3	0	18.7236	4.57891	2.85332	0	2.89006	0
ENSMUSG00000016995	Matn4	2	164389393	164405160	9.3389	2.22387	0.798072	-2.78655	0.0053273	0.0155705	27	8	13	4	4	0	26.6072	9.15782	12.3644	4.0506	3.85342	0
ENSMUSG00000026837	Col5a1	2	27886425	28039514	3562.44	2.22253	0.23531	-9.4451	3.55068e-21	9.03753e-20	6804	4813	5722	865	1415	1602	6705.01	5509.58	5442.23	875.941	1363.15	1478.75
ENSMUSG00000084289	Gm6977	X	90744546	90745062	812.277	2.22243	0.24958	-8.90467	5.3547e-19	1.18786e-17	1858	974	1137	270	290	318	1830.97	1114.97	1081.41	273.415	279.373	293.535
ENSMUSG00000006675	P4htm	9	108578862	108597667	63.8696	2.2224	0.329027	-6.75448	1.43352e-11	1.79048e-10	127	79	107	26	19	23	125.152	90.4335	101.768	26.3289	18.3037	21.2305
ENSMUSG00000028700	Pomgnt1	4	116123840	116159849	3258.12	2.22083	0.184575	-12.0321	2.40957e-33	1.12623e-31	6425	4305	5116	1191	1261	1086	6331.52	4928.05	4865.86	1206.06	1214.79	1002.45
ENSMUSG00000019214	Chtf18	17	25718926	25727419	754.702	2.22054	0.731177	-3.03693	0.00238998	0.00772189	792	1342	1621	141	479	71	780.477	1536.22	1541.74	142.783	461.447	65.5376
ENSMUSG00000040533	Matn1	4	130944385	130955475	1.21216	2.21988	1.12258	-1.97748	0.0479869	0.100931	1	3	3	0	0	0	0.985451	3.43418	2.85332	0	0	0
ENSMUSG00000082576	Gm12058	11	22786811	22787247	1.21216	2.21988	1.12258	-1.97748	0.0479869	0.100931	1	3	3	0	0	0	0.985451	3.43418	2.85332	0	0	0
ENSMUSG00000004837	Grap	11	61653265	61672784	29.7309	2.21927	0.443825	-5.00032	5.72342e-07	3.95723e-06	45	42	59	7	15	9	44.3453	48.0786	56.1153	7.08854	14.4503	8.30759
ENSMUSG00000005233	Spc25	2	69193895	69206194	761.517	2.21896	0.734306	-3.02184	0.0025124	0.00805871	731	1394	1659	71	492	140	720.365	1595.75	1577.89	71.8981	473.97	129.229
ENSMUSG00000021575	Ahrr	13	74211118	74292331	8.26623	2.21886	0.81611	-2.71883	0.0065513	0.018634	8	18	15	2	5	0	7.88361	20.6051	14.2666	2.0253	4.81677	0
ENSMUSG00000086395	A630014C17Rik	11	52276055	52286179	8.55279	2.21862	0.695705	-3.18902	0.00142755	0.00490017	15	11	17	3	3	2	14.7818	12.592	16.1688	3.03795	2.89006	1.84613
ENSMUSG00000064202	4430402I18Rik	19	28893042	28967800	5.8798	2.21772	0.817146	-2.71398	0.00664793	0.0188676	15	7	8	2	2	1	14.7818	8.0131	7.60885	2.0253	1.92671	0.923065
ENSMUSG00000101144	Gm29054	9	83145915	83147364	3.12013	2.21652	0.986401	-2.24708	0.0246347	0.0578435	5	7	4	1	1	0	4.92726	8.0131	3.80443	1.01265	0.963354	0
ENSMUSG00000097073	9430037G07Rik	9	88595325	88599516	6.92752	2.20874	0.795755	-2.77566	0.00550899	0.016019	12	10	13	3	3	0	11.8254	11.4473	12.3644	3.03795	2.89006	0
ENSMUSG00000103400	Gm15853	1	166377878	166379918	4.86916	2.20734	0.869797	-2.53777	0.0111563	0.0294194	9	7	9	0	2	2	8.86906	8.0131	8.55996	0	1.92671	1.84613
ENSMUSG00000034656	Cacna1a	8	84388440	84640246	977.534	2.207	0.255447	-8.63975	5.63371e-18	1.17558e-16	1847	1344	1556	241	477	350	1820.13	1538.51	1479.92	244.048	459.52	323.073
ENSMUSG00000022325	Pop1	15	34495304	34530648	933.605	2.20652	0.314316	-7.02007	2.21761e-12	2.96716e-11	1206	1532	1774	272	500	233	1188.45	1753.72	1687.26	275.44	481.677	215.074
ENSMUSG00000012443	Kif11	19	37376403	37421859	4037.01	2.20501	0.988425	-2.23083	0.0256922	0.0599634	4578	7415	8991	43	2442	298	4511.4	8488.16	8551.4	43.5439	2352.51	275.073
ENSMUSG00000025001	Hells	19	38930915	38971051	2718.01	2.20225	0.399759	-5.50895	3.60986e-08	2.96265e-07	2074	5122	5900	725	1432	732	2043.83	5863.3	5611.53	734.17	1379.52	675.684
ENSMUSG00000082458	Gm9430	X	8662302	8663828	15.9785	2.20144	0.880966	-2.49889	0.0124582	0.0323176	3	32	46	1	11	1	2.95635	36.6313	43.7509	1.01265	10.5969	0.923065
ENSMUSG00000055818	A230083G16Rik	6	124916863	124925844	85.0592	2.20066	0.371577	-5.92249	3.17103e-09	3.02659e-08	102	145	164	23	45	23	100.516	165.986	155.982	23.2909	43.351	21.2305
ENSMUSG00000003038	Hmgn2	4	133964738	133968650	651.178	2.19844	0.482042	-4.56068	5.09886e-06	3.01022e-05	593	1156	1413	124	437	118	584.373	1323.31	1343.91	125.568	420.986	108.922
ENSMUSG00000051599	Pcdhb2	18	37294812	37297624	3.86068	2.19686	0.906821	-2.4226	0.0154101	0.0387828	8	5	7	1	1	1	7.88361	5.72364	6.65775	1.01265	0.963354	0.923065
ENSMUSG00000062510	Nsl1	1	191063012	191086474	307.19	2.19529	0.474829	-4.62332	3.77645e-06	2.29382e-05	350	535	605	43	208	72	344.908	612.429	575.42	43.5439	200.378	66.4607
ENSMUSG00000058290	Espl1	15	102296293	102324356	1521.41	2.19418	0.99618	-2.20259	0.0276236	0.0637064	1644	2795	3481	17	930	92	1620.08	3199.51	3310.8	17.215	895.92	84.922
ENSMUSG00000086881	Gm13594	2	65238756	65239675	9.50288	2.19385	0.68995	-3.17973	0.00147414	0.00504597	17	15	15	4	4	1	16.7527	17.1709	14.2666	4.0506	3.85342	0.923065
ENSMUSG00000097567	Gm26637	17	78882042	78892500	4.25585	2.19285	0.966033	-2.26995	0.0232104	0.0550072	5	8	9	0	3	0	4.92726	9.15782	8.55996	0	2.89006	0
ENSMUSG00000026611	Spata17	1	187044648	187215465	4.06755	2.19279	0.936909	-2.34045	0.0192603	0.0469012	4	7	10	1	2	0	3.94181	8.0131	9.51107	1.01265	1.92671	0
ENSMUSG00000104184	Gm37818	11	18884623	18887791	1.15907	2.1922	1.12257	-1.95285	0.0508375	0.106039	3	1	3	0	0	0	2.95635	1.14473	2.85332	0	0	0
ENSMUSG00000100164	2610306M01Rik	6	86848399	86849440	172.199	2.19205	0.252447	-8.6832	3.84787e-18	8.11869e-17	292	248	293	75	65	48	287.752	283.893	278.674	75.9487	62.618	44.3071
ENSMUSG00000025395	Prim1	10	128015168	128030037	745.14	2.19204	0.414298	-5.29097	1.21668e-07	9.27009e-07	642	1323	1637	195	429	169	632.66	1514.48	1556.96	197.467	413.279	155.998
ENSMUSG00000068762	Gstm6	3	107938847	107943749	7.21793	2.19138	0.851072	-2.57485	0.0100285	0.0268946	24	7	6	4	1	1	23.6508	8.0131	5.70664	4.0506	0.963354	0.923065
ENSMUSG00000091562	Crybg3	16	59558013	59600886	103.931	2.19019	0.34685	-6.3145	2.71038e-10	2.94889e-09	114	163	227	46	31	35	112.341	186.591	215.901	46.5818	29.864	32.3073
ENSMUSG00000060777	Gm10087	7	110526792	110527121	10.4162	2.18679	0.835758	-2.61654	0.00888269	0.0242114	10	21	21	0	8	1	9.85451	24.0393	19.9732	0	7.70684	0.923065
ENSMUSG00000009376	Met	6	17463800	17573980	5319.18	2.18638	0.231748	-9.43428	3.93682e-21	9.98381e-20	8128	7996	9548	1334	2018	2574	8009.75	9153.24	9081.17	1350.87	1944.05	2375.97
ENSMUSG00000037474	Dtl	1	191537356	191575544	1054.07	2.18611	0.334483	-6.53578	6.32798e-11	7.36533e-10	1107	1734	2252	242	537	373	1090.89	1984.96	2141.89	245.061	517.321	344.303
ENSMUSG00000039787	Cercam	2	29869164	29882840	600.028	2.18536	0.210192	-10.397	2.55936e-25	8.13299e-24	1134	812	958	253	182	228	1117.5	929.519	911.16	256.2	175.331	210.459
ENSMUSG00000057614	Gnai1	5	18265135	18360355	122.726	2.18484	0.45915	-4.75845	1.95082e-06	1.24098e-05	211	177	211	11	57	64	207.93	202.617	200.684	11.1391	54.9112	59.0762
ENSMUSG00000020169	Best3	10	116986314	117025040	2.37783	2.18304	1.08321	-2.01533	0.0438699	0.0937385	9	3	1	1	0	0	8.86906	3.43418	0.951107	1.01265	0	0
ENSMUSG00000062380	Tubb3	8	123411424	123422015	73.1688	2.18033	0.536902	-4.06094	4.88751e-05	0.000238607	34	140	181	18	33	25	33.5053	160.262	172.15	18.2277	31.7907	23.0766
ENSMUSG00000026683	Nuf2	1	169497934	169531464	1076.09	2.17966	1.01638	-2.14454	0.0319896	0.0720924	1073	2048	2498	11	650	45	1057.39	2344.4	2375.86	11.1391	626.18	41.5379
ENSMUSG00000078521	Aunip	4	134510999	134523927	166.245	2.17946	0.808238	-2.69655	0.00700616	0.0197448	133	326	368	13	112	24	131.065	373.181	350.007	13.1644	107.896	22.1536
ENSMUSG00000086421	Gm14091	2	118829874	118834122	23.533	2.17884	0.464516	-4.69055	2.72466e-06	1.69598e-05	40	33	42	6	11	8	39.4181	37.776	39.9465	6.07589	10.5969	7.38452
ENSMUSG00000043972	Opn5	17	42556783	42611313	1.16479	2.17736	1.12251	-1.93972	0.0524135	0.108858	4	1	2	0	0	0	3.94181	1.14473	1.90221	0	0	0
ENSMUSG00000089687	Rab42	4	132302197	132303385	23.0122	2.1761	0.525806	-4.13859	3.49446e-05	0.000176335	58	23	33	9	6	9	57.1562	26.3287	31.3865	9.11384	5.78013	8.30759
ENSMUSG00000089639	Gm2862	15	25681798	25682125	7.23766	2.1748	0.881922	-2.46598	0.0136641	0.034967	5	12	20	0	5	1	4.92726	13.7367	19.0221	0	4.81677	0.923065
ENSMUSG00000085196	Gm14963	19	6268795	6276605	11.2158	2.1729	0.64829	-3.35174	0.000803042	0.00294982	20	18	17	6	3	2	19.709	20.6051	16.1688	6.07589	2.89006	1.84613
ENSMUSG00000032372	Plscr2	9	92275602	92297752	72.5455	2.17225	0.328831	-6.606	3.94847e-11	4.7196e-10	140	108	102	18	30	32	137.963	123.631	97.0129	18.2277	28.9006	29.5381
ENSMUSG00000085331	Gm11274	13	21769125	21770476	2.17925	2.17159	1.07337	-2.02315	0.0430575	0.0922993	2	3	7	1	0	0	1.9709	3.43418	6.65775	1.01265	0	0
ENSMUSG00000058354	Krt6a	15	101689932	101694307	1.15334	2.17109	1.12249	-1.93417	0.0530917	0.110038	2	1	4	0	0	0	1.9709	1.14473	3.80443	0	0	0
ENSMUSG00000076495	Trbj2-4	6	41543362	41543410	1.15334	2.17109	1.12249	-1.93417	0.0530917	0.110038	2	1	4	0	0	0	1.9709	1.14473	3.80443	0	0	0
ENSMUSG00000000197	Nalcn	14	123276634	123627144	33.7456	2.16929	0.508425	-4.26668	1.98399e-05	0.00010489	68	45	52	19	12	4	67.0107	51.5128	49.4576	19.2403	11.5603	3.69226
ENSMUSG00000062209	Erbb4	1	68032186	69108059	1.63097	2.16877	1.12129	-1.93417	0.0530922	0.110038	8	0	2	0	0	0	7.88361	0	1.90221	0	0	0
ENSMUSG00000086560	Gm13372	2	28025417	28030437	11.6052	2.16766	0.747148	-2.90124	0.00371684	0.0113393	26	16	16	0	8	3	25.6217	18.3156	15.2177	0	7.70684	2.7692
ENSMUSG00000050967	Creg2	1	39618406	39651474	1.2767	2.1673	1.12229	-1.93113	0.0534669	0.110627	1	5	1	0	0	0	0.985451	5.72364	0.951107	0	0	0
ENSMUSG00000005124	Wisp1	15	66891320	66923201	22.1317	2.16667	0.555	-3.9039	9.46545e-05	0.000435193	56	26	27	5	12	6	55.1853	29.7629	25.6799	5.06324	11.5603	5.53839
ENSMUSG00000027330	Cdc25b	2	131186949	131198497	3565.86	2.1666	0.407705	-5.31414	1.07165e-07	8.22821e-07	5827	5172	6310	609	2377	893	5742.22	5920.53	6001.48	616.703	2289.89	824.297
ENSMUSG00000049285	Mblac1	5	138194314	138195621	103.967	2.16512	0.301998	-7.16932	7.53716e-13	1.04607e-11	145	156	201	33	51	31	142.89	178.578	191.172	33.4174	49.1311	28.615
ENSMUSG00000086119	Gm2415	9	118890075	118926455	65.7651	2.16505	0.578726	-3.74105	0.000183252	0.000788619	135	90	98	6	50	12	133.036	103.026	93.2085	6.07589	48.1677	11.0768
ENSMUSG00000034968	Lbx2	6	83086367	83088243	6.80178	2.16496	0.812074	-2.66596	0.00767694	0.0213378	13	11	10	4	0	2	12.8109	12.592	9.51107	4.0506	0	1.84613
ENSMUSG00000074793	Hspa12b	2	131127280	131146321	146.731	2.16392	0.388674	-5.56745	2.58492e-08	2.17017e-07	381	139	201	60	62	37	375.457	159.117	191.172	60.7589	59.728	34.1534
ENSMUSG00000018581	Dnah11	12	117877982	118199043	3.28553	2.16329	1.02751	-2.10537	0.0352589	0.0782089	2	8	7	0	2	0	1.9709	9.15782	6.65775	0	1.92671	0
ENSMUSG00000104713	Gbp6	5	105270702	105293698	4.87622	2.15769	0.892108	-2.41864	0.0155785	0.0391547	13	6	6	2	0	2	12.8109	6.86837	5.70664	2.0253	0	1.84613
ENSMUSG00000035184	Fam124a	14	62555737	62608486	10.1518	2.15606	0.831025	-2.59445	0.00947413	0.0255892	2	19	30	3	2	4	1.9709	21.7498	28.5332	3.03795	1.92671	3.69226
ENSMUSG00000070822	Zscan18	7	12768090	12803635	4.8948	2.15599	0.886107	-2.4331	0.0149702	0.0378402	8	7	10	3	0	1	7.88361	8.0131	9.51107	3.03795	0	0.923065
ENSMUSG00000026348	Acmsd	1	127729413	127767978	24.957	2.1559	0.53266	-4.04743	5.17835e-05	0.000251451	58	27	38	14	7	5	57.1562	30.9077	36.1421	14.1771	6.74348	4.61533
ENSMUSG00000029311	Hsd17b11	5	103989762	104021919	3289.26	2.15577	0.148734	-14.4942	1.31842e-47	1.19495e-45	5942	4494	5402	1139	1353	1236	5855.55	5144.41	5137.88	1153.41	1303.42	1140.91
ENSMUSG00000102700	Gm38312	1	89097073	89098818	124.144	2.15577	0.270201	-7.97839	1.48256e-15	2.60366e-14	161	194	242	42	47	50	158.658	222.077	230.168	42.5313	45.2777	46.1533
ENSMUSG00000101603	Gm28730	X	53051194	53053159	2.05623	2.15403	1.06971	-2.01366	0.0440453	0.0940458	4	4	3	0	1	0	3.94181	4.57891	2.85332	0	0.963354	0
ENSMUSG00000069136	A130006I12Rik	2	22895321	22895736	10.0911	2.15386	0.691075	-3.11668	0.00182898	0.00611052	23	14	13	2	2	6	22.6654	16.0262	12.3644	2.0253	1.92671	5.53839
ENSMUSG00000030674	Qprt	7	127107114	127122226	1.55782	2.15348	1.12127	-1.92058	0.0547851	0.112751	6	3	0	0	0	0	5.91271	3.43418	0	0	0	0
ENSMUSG00000043051	Disc1	8	125054195	125261858	5.87292	2.15286	0.857644	-2.51021	0.0120661	0.0314491	18	6	6	3	1	1	17.7381	6.86837	5.70664	3.03795	0.963354	0.923065
ENSMUSG00000072082	Ccnf	17	24223232	24251409	1071.41	2.15256	0.45893	-4.69039	2.72678e-06	1.69679e-05	1069	1852	2249	155	708	300	1053.45	2120.04	2139.04	156.961	682.055	276.92
ENSMUSG00000025347	Mettl7b	10	128958274	128960988	278.09	2.14778	0.762946	-2.81512	0.00487596	0.0143931	641	346	407	45	194	23	631.674	396.076	387.1	45.5692	186.891	21.2305
ENSMUSG00000042607	Asb4	6	5383386	5433022	9.99545	2.14401	0.789135	-2.71691	0.00658947	0.0187298	14	20	15	7	2	0	13.7963	22.8946	14.2666	7.08854	1.92671	0
ENSMUSG00000040328	Olfr56	11	48978889	49135387	18.2341	2.14394	0.55851	-3.83868	0.000123696	0.000555487	23	33	32	7	9	3	22.6654	37.776	30.4354	7.08854	8.67019	2.7692
ENSMUSG00000094995	Pate3	9	35645113	35648202	2.01152	2.14194	1.07219	-1.99773	0.0457457	0.0970205	3	3	5	0	0	1	2.95635	3.43418	4.75553	0	0	0.923065
ENSMUSG00000017146	Brca1	11	101488764	101551955	879.68	2.14175	0.695014	-3.0816	0.00205891	0.00678256	798	1600	1913	122	593	158	786.39	1831.56	1819.47	123.543	571.269	145.844
ENSMUSG00000034777	Vax2	6	83711264	83738313	7.49694	2.1409	0.766847	-2.79182	0.0052412	0.0153409	17	7	14	4	2	1	16.7527	8.0131	13.3155	4.0506	1.92671	0.923065
ENSMUSG00000037060	Cavin3	7	105480083	105482300	2011.42	2.13541	0.332279	-6.42658	1.3051e-10	1.47219e-09	3210	2887	3600	530	1222	501	3163.3	3304.83	3423.98	536.704	1177.22	462.456
ENSMUSG00000098919	Mir8102	11	97744897	97745035	3.02083	2.13533	1.01028	-2.11359	0.03455	0.0769065	6	4	6	0	2	0	5.91271	4.57891	5.70664	0	1.92671	0
ENSMUSG00000079304	Tex52	6	128375456	128385144	2.02969	2.13498	1.07182	-1.99193	0.0463788	0.0981237	5	3	3	0	1	0	4.92726	3.43418	2.85332	0	0.963354	0
ENSMUSG00000056019	Zfp709	8	71882019	71895727	151.301	2.13142	0.251433	-8.47709	2.30894e-17	4.60154e-16	207	253	261	52	63	57	203.988	289.616	248.239	52.6577	60.6913	52.6147
ENSMUSG00000068101	Cenpm	15	82233779	82244747	338.744	2.13053	0.801272	-2.65894	0.00783871	0.0217266	404	599	678	25	245	46	398.122	685.692	644.85	25.3162	236.022	42.461
ENSMUSG00000108858	Gm4587	7	132483658	132484294	9.92199	2.12977	0.675835	-3.15131	0.00162539	0.00550494	12	15	22	2	5	3	11.8254	17.1709	20.9243	2.0253	4.81677	2.7692
ENSMUSG00000033227	Wnt6	1	74771892	74785322	3.06953	2.12889	1.00828	-2.11141	0.0347374	0.077233	6	5	5	2	0	0	5.91271	5.72364	4.75553	2.0253	0	0
ENSMUSG00000046057	Gm15428	1	156793512	156793844	140.388	2.12842	1.01465	-2.09768	0.0359331	0.0793664	102	310	309	1	85	11	100.516	354.866	293.892	1.01265	81.8851	10.1537
ENSMUSG00000022723	Crybg3	16	59490775	59555752	222.866	2.12838	0.312517	-6.81045	9.72939e-12	1.23144e-10	229	380	456	83	69	100	225.668	434.997	433.705	84.0499	66.4715	92.3065
ENSMUSG00000072381	Gm10355	3	101306563	101307079	56.3495	2.12827	0.353083	-6.02768	1.66333e-09	1.64176e-08	111	85	74	24	18	21	109.385	97.3019	70.3819	24.3036	17.3404	19.3844
ENSMUSG00000085705	Gm16046	17	13675662	13683516	40.531	2.12791	0.555456	-3.83092	0.000127667	0.000572086	99	41	60	9	28	6	97.5597	46.9338	57.0664	9.11384	26.9739	5.53839
ENSMUSG00000024987	Cyp26a1	19	37697808	37701528	4.78804	2.1279	0.893439	-2.38169	0.0172332	0.04263	3	10	11	1	2	1	2.95635	11.4473	10.4622	1.01265	1.92671	0.923065
ENSMUSG00000064263	Platr26	2	71719417	71730966	5.77652	2.12674	0.863554	-2.46277	0.0137868	0.035212	8	10	11	1	4	0	7.88361	11.4473	10.4622	1.01265	3.85342	0
ENSMUSG00000025401	Myo1a	10	127705170	127720940	55.2771	2.12672	0.40163	-5.29522	1.18871e-07	9.08022e-07	59	94	112	25	21	15	58.1416	107.604	106.524	25.3162	20.2304	13.846
ENSMUSG00000039007	Cpq	15	33083129	33594552	56.3948	2.12484	0.405253	-5.24324	1.5778e-07	1.17931e-06	116	79	77	11	31	21	114.312	90.4335	73.2352	11.1391	29.864	19.3844
ENSMUSG00000027654	Fam83d	2	158768093	158786637	561.926	2.12246	0.903072	-2.35027	0.01876	0.045841	581	1029	1223	19	394	64	572.547	1177.93	1163.2	19.2403	379.562	59.0762
ENSMUSG00000013415	Igf2bp1	11	95957163	96005940	1044.45	2.12157	0.20855	-10.173	2.61808e-24	7.88679e-23	1412	1596	1987	316	442	447	1391.46	1826.99	1889.85	319.997	425.803	412.61
ENSMUSG00000032586	Traip	9	107950136	107972270	392.925	2.12151	0.764393	-2.77541	0.00551316	0.01602	361	749	820	39	277	63	355.748	857.401	779.908	39.4933	266.849	58.1531
ENSMUSG00000014245	Pigl	11	62458460	62514417	616.368	2.12116	0.174904	-12.1276	7.54429e-34	3.61536e-32	1081	854	1019	211	272	228	1065.27	977.598	969.178	213.669	262.032	210.459
ENSMUSG00000097738	4930445N18Rik	18	82855894	82870604	2.8648	2.11936	0.990215	-2.14031	0.03233	0.0727416	5	4	6	1	1	0	4.92726	4.57891	5.70664	1.01265	0.963354	0
ENSMUSG00000031709	Tbc1d9	8	83165352	83272934	2.14698	2.11891	1.08085	-1.96042	0.0499466	0.104453	2	2	8	1	0	0	1.9709	2.28946	7.60885	1.01265	0	0
ENSMUSG00000029910	Mad2l1	6	66535390	66547220	2307.56	2.11791	0.422283	-5.01539	5.2927e-07	3.67282e-06	2300	4000	4756	461	1515	596	2266.54	4578.91	4523.46	466.831	1459.48	550.147
ENSMUSG00000030031	Kbtbd8	6	95117240	95129790	86.9477	2.11758	0.433131	-4.889	1.0135e-06	6.75192e-06	67	169	178	25	28	44	66.0252	193.459	169.297	25.3162	26.9739	40.6149
ENSMUSG00000074971	Fibin	2	110360917	110363183	1.17052	2.1137	1.12185	-1.88411	0.0595501	0.120593	5	1	1	0	0	0	4.92726	1.14473	0.951107	0	0	0
ENSMUSG00000094017	Gm13160	4	147086358	147086984	110.383	2.11275	0.467224	-4.52192	6.12813e-06	3.5594e-05	116	205	206	20	74	28	114.312	234.669	195.928	20.253	71.2882	25.8458
ENSMUSG00000070594	Gm4788	1	139697623	139781243	2.59233	2.11255	1.10184	-1.91729	0.055201	0.113416	8	0	7	1	0	0	7.88361	0	6.65775	1.01265	0	0
ENSMUSG00000093720	Gm20635	5	143390730	143403748	3.74854	2.11154	0.934938	-2.25848	0.0239157	0.0564031	6	7	6	1	0	2	5.91271	8.0131	5.70664	1.01265	0	1.84613
ENSMUSG00000026955	Sapcd2	2	25372321	25378213	534.281	2.1092	1.01739	-2.07314	0.038159	0.0834781	722	924	1134	3	331	39	711.496	1057.73	1078.56	3.03795	318.87	35.9995
ENSMUSG00000039994	Timeless	10	128232065	128252941	1158.81	2.10715	0.476081	-4.42603	9.59829e-06	5.37721e-05	1211	2002	2348	247	836	194	1193.38	2291.75	2233.2	250.124	805.364	179.075
ENSMUSG00000024661	Fth1	19	9982703	9985092	95982	2.10669	0.215232	-9.78797	1.2681e-22	3.55785e-21	207242	114911	139634	34859	37827	38541	204227	131542	132807	35299.9	36440.8	35575.9
ENSMUSG00000047735	Samd9l	6	3372257	3399572	2130.22	2.10599	0.331048	-6.36157	1.99698e-10	2.1991e-09	3213	3196	3797	632	1289	502	3166.26	3658.55	3611.35	639.994	1241.76	463.379
ENSMUSG00000095865	Gm13237	4	146564453	146565087	405.593	2.10503	0.453303	-4.64376	3.42117e-06	2.09204e-05	393	682	873	87	277	87	387.282	780.704	830.316	88.1004	266.849	80.3067
ENSMUSG00000076433	Cep295nl	11	118332360	118342500	32.2318	2.10381	0.414981	-5.06966	3.98533e-07	2.81716e-06	53	47	55	14	14	8	52.2289	53.8022	52.3109	14.1771	13.487	7.38452
ENSMUSG00000102246	9430037O13Rik	1	191535885	191536892	5.55173	2.10129	0.839163	-2.50403	0.0122786	0.0319314	6	8	14	3	1	1	5.91271	9.15782	13.3155	3.03795	0.963354	0.923065
ENSMUSG00000023041	Krt6b	15	101676034	101680289	1.14762	2.10115	1.12172	-1.87315	0.0610475	0.123039	1	1	5	0	0	0	0.985451	1.14473	4.75553	0	0	0
ENSMUSG00000097535	Gm26592	9	21034290	21037782	3.89278	2.10101	0.950899	-2.2095	0.0271397	0.0627848	11	5	4	2	1	0	10.84	5.72364	3.80443	2.0253	0.963354	0
ENSMUSG00000030499	Kctd15	7	34639014	34656732	830.07	2.09973	0.257832	-8.14378	3.8314e-16	7.02457e-15	1710	1014	1269	372	339	243	1685.12	1160.75	1206.95	376.705	326.577	224.305
ENSMUSG00000107429	Gm44206	6	115824499	115842525	29.647	2.09964	0.461197	-4.55258	5.29922e-06	3.12143e-05	34	51	57	8	15	10	33.5053	58.3811	54.2131	8.10119	14.4503	9.23065
ENSMUSG00000030345	Dyrk4	6	126876020	126921839	3.16309	2.09886	1.03325	-2.03131	0.0422234	0.090816	13	2	2	1	1	0	12.8109	2.28946	1.90221	1.01265	0.963354	0
ENSMUSG00000029503	P2rx2	5	110339812	110343212	3.20515	2.09828	1.03252	-2.0322	0.042133	0.0906684	2	5	10	2	0	0	1.9709	5.72364	9.51107	2.0253	0	0
ENSMUSG00000081769	Gm12216	11	53783418	53859256	11.0766	2.0975	0.721332	-2.90782	0.00363959	0.0111411	30	7	19	6	3	2	29.5635	8.0131	18.071	6.07589	2.89006	1.84613
ENSMUSG00000091561	Gm6665	18	31819862	31820413	289.653	2.09738	0.406765	-5.15624	2.51955e-07	1.83325e-06	666	334	403	118	157	49	656.311	382.339	383.296	119.493	151.247	45.2302
ENSMUSG00000097401	Gm26744	16	21843451	21845776	1.97925	2.09722	1.07868	-1.94424	0.0518664	0.107873	3	2	6	0	0	1	2.95635	2.28946	5.70664	0	0	0.923065
ENSMUSG00000041617	Ccdc74a	16	17646470	17650738	108.902	2.0972	0.379388	-5.52785	3.2417e-08	2.67722e-07	198	162	161	64	34	24	195.119	185.446	153.128	64.8095	32.7541	22.1536
ENSMUSG00000043290	Zfp784	7	5034439	5038446	3.76936	2.09719	0.945124	-2.21896	0.0264893	0.061533	4	8	7	1	0	2	3.94181	9.15782	6.65775	1.01265	0	1.84613
ENSMUSG00000020583	Matn3	12	8947929	8972028	275.018	2.09693	1.04215	-2.01212	0.0442077	0.0943055	230	565	635	1	161	18	226.654	646.771	603.953	1.01265	155.1	16.6152
ENSMUSG00000039055	Eme1	11	94644996	94653964	220.375	2.096	0.879488	-2.38321	0.0171625	0.0424904	155	421	525	12	155	29	152.745	481.93	499.331	12.1518	149.32	26.7689
ENSMUSG00000006398	Cdc20	4	118432901	118437352	2448.24	2.0946	0.754021	-2.7779	0.00547114	0.0159252	2818	4120	5117	217	1728	482	2777	4716.28	4866.81	219.745	1664.68	444.917
ENSMUSG00000041609	Bicdl1	5	115648175	115731621	579.078	2.0933	0.220175	-9.50744	1.95404e-21	5.06642e-20	843	885	1029	184	285	207	830.735	1013.08	978.689	186.327	274.556	191.074
ENSMUSG00000029784	Ssmem1	6	30509849	30520254	6.61487	2.09136	0.845838	-2.47253	0.0134161	0.0344211	10	11	12	1	5	0	9.85451	12.592	11.4133	1.01265	4.81677	0
ENSMUSG00000032113	Chek1	9	36708482	36727065	553.654	2.08992	0.71006	-2.9433	0.00324734	0.010087	454	1030	1212	75	382	107	447.395	1179.07	1152.74	75.9487	368.001	98.768
ENSMUSG00000024208	Uqcc2	17	27122663	27133916	1713.44	2.08767	0.187808	-11.116	1.04886e-28	3.98261e-27	3145	2271	2776	524	743	753	3099.24	2599.68	2640.27	530.628	715.772	695.068
ENSMUSG00000078773	Rad54b	4	11558922	11615805	294.564	2.08716	0.475944	-4.38531	1.15821e-05	6.40425e-05	282	492	640	61	209	59	277.897	563.206	608.708	61.7716	201.341	54.4608
ENSMUSG00000041674	BC006965	11	112663927	112781976	3.02539	2.08598	1.02264	-2.03981	0.0413695	0.0892926	11	3	2	1	1	0	10.84	3.43418	1.90221	1.01265	0.963354	0
ENSMUSG00000044966	Fbxo48	11	16951375	16954772	37.5889	2.08551	0.678629	-3.07313	0.00211826	0.00694515	34	71	77	3	31	5	33.5053	81.2757	73.2352	3.03795	29.864	4.61533
ENSMUSG00000051235	Gen1	12	11238920	11265801	372.208	2.08437	0.829623	-2.51243	0.0119902	0.0312905	263	769	796	32	267	51	259.174	880.296	757.081	32.4048	257.216	47.0763
ENSMUSG00000101464	Gm7436	9	105545437	105545827	306.651	2.08406	0.225877	-9.22656	2.79462e-20	6.71159e-19	558	406	503	95	150	115	549.882	464.76	478.407	96.2016	144.503	106.152
ENSMUSG00000057572	Zbtb8os	4	129335695	129354547	235.122	2.08343	0.286406	-7.27441	3.47945e-13	4.99192e-12	266	398	451	86	108	79	262.13	455.602	428.949	87.0878	104.042	72.9221
ENSMUSG00000100876	2810454H06Rik	6	134897961	134901108	26.6273	2.08259	0.436881	-4.76695	1.8704e-06	1.19426e-05	40	44	43	11	10	9	39.4181	50.368	40.8976	11.1391	9.63354	8.30759
ENSMUSG00000043623	4933412A08Rik	19	60226334	60227678	1.0271	2.08229	1.12196	-1.85594	0.0634626	0.127182	2	2	2	0	0	0	1.9709	2.28946	1.90221	0	0	0
ENSMUSG00000081613	Gm12109	11	32185005	32185701	1.0271	2.08229	1.12196	-1.85594	0.0634626	0.127182	2	2	2	0	0	0	1.9709	2.28946	1.90221	0	0	0
ENSMUSG00000086159	Gm13025	4	140679753	140684617	1.0271	2.08229	1.12196	-1.85594	0.0634626	0.127182	2	2	2	0	0	0	1.9709	2.28946	1.90221	0	0	0
ENSMUSG00000086749	Gm12037	11	20831481	20831919	1.0271	2.08229	1.12196	-1.85594	0.0634626	0.127182	2	2	2	0	0	0	1.9709	2.28946	1.90221	0	0	0
ENSMUSG00000088789	Scarna13	12	105031075	105031349	1.0271	2.08229	1.12196	-1.85594	0.0634626	0.127182	2	2	2	0	0	0	1.9709	2.28946	1.90221	0	0	0
ENSMUSG00000034371	Tkfc	19	10592200	10604258	2224.92	2.08082	0.234818	-8.86145	7.89811e-19	1.73492e-17	3185	3364	4038	922	1029	644	3138.66	3850.86	3840.57	933.662	991.292	594.454
ENSMUSG00000029671	Wnt16	6	22288227	22298522	3.59101	2.07473	0.920346	-2.25429	0.0241778	0.0569376	5	7	6	1	1	1	4.92726	8.0131	5.70664	1.01265	0.963354	0.923065
ENSMUSG00000091083	Gm4535	7	141406637	141407194	44.0416	2.07445	0.356261	-5.82282	5.78617e-09	5.34183e-08	71	62	78	17	13	21	69.967	70.9731	74.1863	17.215	12.5236	19.3844
ENSMUSG00000070985	Acnat1	4	49447105	49473912	48.872	2.07295	0.493397	-4.20138	2.65288e-05	0.000136886	81	73	81	7	35	13	79.8216	83.5651	77.0396	7.08854	33.7174	11.9998
ENSMUSG00000090273	Prr22	17	56770250	56772208	19.7455	2.072	0.618129	-3.35206	0.000802124	0.00294748	19	36	40	7	12	2	18.7236	41.2102	38.0443	7.08854	11.5603	1.84613
ENSMUSG00000081671	Gm13167	4	146224036	146224613	287.814	2.07099	0.462464	-4.47816	7.52898e-06	4.29997e-05	315	480	581	57	208	61	310.417	549.469	552.593	57.721	200.378	56.307
ENSMUSG00000019102	Aldh3a1	11	61207537	61218421	2989.83	2.07091	0.426635	-4.85407	1.20954e-06	7.95147e-06	5044	4214	5098	1269	1725	378	4970.62	4823.88	4848.74	1285.05	1661.79	348.919
ENSMUSG00000027811	4930579G24Rik	3	79629079	79632820	223.079	2.07032	0.298636	-6.93258	4.13226e-12	5.39732e-11	229	384	443	82	90	89	225.668	439.576	421.34	83.0372	86.7019	82.1528
ENSMUSG00000065138	Gm24458	3	151608343	151608449	1.42012	2.06648	1.11975	-1.84549	0.0649666	0.129709	4	4	0	0	0	0	3.94181	4.57891	0	0	0	0
ENSMUSG00000069825	Spata22	11	73329741	73355913	28.8123	2.06546	0.547092	-3.77535	0.000159782	0.000698063	41	44	54	4	21	7	40.4035	50.368	51.3598	4.0506	20.2304	6.46146
ENSMUSG00000108435	Gm45051	6	72347029	72348458	17.1671	2.06375	0.534272	-3.86273	0.000112125	0.00050801	22	30	30	7	7	5	21.6799	34.3418	28.5332	7.08854	6.74348	4.61533
ENSMUSG00000104346	Pcdhga3	18	37674307	37841873	24.9542	2.06374	0.528189	-3.90721	9.33689e-05	0.000429757	38	44	37	3	15	10	37.4471	50.368	35.191	3.03795	14.4503	9.23065
ENSMUSG00000038236	Hoxa7	6	52214491	52221854	11.0148	2.0631	0.780601	-2.64296	0.00821851	0.0226318	35	6	15	3	1	7	34.4908	6.86837	14.2666	3.03795	0.963354	6.46146
ENSMUSG00000027470	Mylk2	2	152911352	152923068	3.03029	2.0626	1.04112	-1.98114	0.0475759	0.100249	10	4	2	0	0	2	9.85451	4.57891	1.90221	0	0	1.84613
ENSMUSG00000086676	Gm14705	X	69356596	69361269	2.06768	2.06242	1.08676	-1.89777	0.0577264	0.117635	6	4	1	0	1	0	5.91271	4.57891	0.951107	0	0.963354	0
ENSMUSG00000010311	Optc	1	133897199	133907999	1.05937	2.06209	1.12151	-1.83868	0.0659628	0.131283	2	3	1	0	0	0	1.9709	3.43418	0.951107	0	0	0
ENSMUSG00000054418	2900041M22Rik	11	117611247	117613857	18.0186	2.06197	0.551849	-3.73647	0.000186623	0.000801537	21	28	38	4	10	6	20.6945	32.0524	36.1421	4.0506	9.63354	5.53839
ENSMUSG00000028873	Cdca8	4	124918465	124939311	1703.66	2.06178	0.686272	-3.00431	0.0026618	0.0084792	1905	2855	3526	213	1232	347	1877.28	3268.2	3353.6	215.694	1186.85	320.304
ENSMUSG00000026068	Il18rap	1	40515362	40551705	1710.29	2.06171	0.68077	-3.02849	0.00245777	0.00790658	3070	2406	2889	143	1149	523	3025.34	2754.22	2747.75	144.809	1106.89	482.763
ENSMUSG00000046997	Spsb4	9	96943482	97018843	2.94767	2.0616	1.02357	-2.01412	0.0439967	0.0939709	4	7	4	0	2	0	3.94181	8.0131	3.80443	0	1.92671	0
ENSMUSG00000032718	Mansc1	6	134609207	134632488	293.45	2.05893	0.373102	-5.51842	3.42065e-08	2.81647e-07	591	359	460	177	95	64	582.402	410.957	437.509	179.239	91.5187	59.0762
ENSMUSG00000006007	Pdc	1	150319417	150333906	1.05364	2.05865	1.12146	-1.83568	0.0664045	0.131998	1	3	2	0	0	0	0.985451	3.43418	1.90221	0	0	0
ENSMUSG00000026117	Zap70	1	36761798	36782818	1.05364	2.05865	1.12146	-1.83568	0.0664045	0.131998	1	3	2	0	0	0	0.985451	3.43418	1.90221	0	0	0
ENSMUSG00000102840	Gm38037	1	191820370	191821993	11.7295	2.05854	0.839243	-2.45285	0.0141728	0.0360695	8	17	34	2	9	0	7.88361	19.4604	32.3376	2.0253	8.67019	0
ENSMUSG00000051735	Rinl	7	28788969	28798963	30.3391	2.05786	0.407296	-5.05249	4.36078e-07	3.06386e-06	45	45	55	12	12	11	44.3453	51.5128	52.3109	12.1518	11.5603	10.1537
ENSMUSG00000046179	E2f8	7	48866429	48881596	1334.07	2.0574	0.44746	-4.59795	4.26675e-06	2.55956e-05	1374	2278	2700	192	894	454	1354.01	2607.69	2567.99	194.429	861.239	419.072
ENSMUSG00000085255	Taco1os	11	106065077	106066305	14.5374	2.0552	0.579451	-3.5468	0.000389938	0.00154655	32	16	23	5	7	4	31.5344	18.3156	21.8755	5.06324	6.74348	3.69226
ENSMUSG00000027488	Snta1	2	154376313	154408099	1522.25	2.05191	0.189888	-10.8059	3.22804e-27	1.13286e-25	2916	1972	2358	499	665	665	2873.58	2257.4	2242.71	505.312	640.631	613.838
ENSMUSG00000028307	Aldob	4	49535995	49549546	6.88523	2.04883	0.911141	-2.24865	0.024535	0.0576615	2	16	16	3	0	3	1.9709	18.3156	15.2177	3.03795	0	2.7692
ENSMUSG00000079261	Gm15217	14	46379414	46383608	2.0759	2.04846	1.08645	-1.88546	0.0593676	0.120305	6	4	1	1	0	0	5.91271	4.57891	0.951107	1.01265	0	0
ENSMUSG00000020319	Wdpcp	11	21572235	21898989	90.8133	2.04697	0.410398	-4.98776	6.10835e-07	4.20385e-06	161	137	134	30	58	17	158.658	156.828	127.448	30.3795	55.8746	15.6921
ENSMUSG00000061353	Cxcl12	6	117168535	117181367	1.03282	2.04632	1.12129	-1.82498	0.0680048	0.134691	3	2	1	0	0	0	2.95635	2.28946	0.951107	0	0	0
ENSMUSG00000078537	B020031M17Rik	13	119949357	119950806	1.03282	2.04632	1.12129	-1.82498	0.0680048	0.134691	3	2	1	0	0	0	2.95635	2.28946	0.951107	0	0	0
ENSMUSG00000086455	Gm11815	4	10487956	10489362	1.03282	2.04632	1.12129	-1.82498	0.0680048	0.134691	3	2	1	0	0	0	2.95635	2.28946	0.951107	0	0	0
ENSMUSG00000090671	Gm5067	5	26007027	26008035	1.03282	2.04632	1.12129	-1.82498	0.0680048	0.134691	3	2	1	0	0	0	2.95635	2.28946	0.951107	0	0	0
ENSMUSG00000106845	Gm43156	5	147745516	147749176	1.03282	2.04632	1.12129	-1.82498	0.0680048	0.134691	3	2	1	0	0	0	2.95635	2.28946	0.951107	0	0	0
ENSMUSG00000101972	Hist1h3i	13	21782960	21783370	6.57653	2.04477	0.873424	-2.3411	0.019227	0.0468449	8	5	21	2	4	0	7.88361	5.72364	19.9732	2.0253	3.85342	0
ENSMUSG00000030711	Sult1a1	7	126672865	126676432	13.1207	2.03976	0.688735	-2.9616	0.00306043	0.00957781	34	12	19	5	1	8	33.5053	13.7367	18.071	5.06324	0.963354	7.38452
ENSMUSG00000024313	Mep1b	18	21072344	21100199	1.02137	2.03923	1.12118	-1.81883	0.0689379	0.136242	1	2	3	0	0	0	0.985451	2.28946	2.85332	0	0	0
ENSMUSG00000108668	Gm32816	7	128462068	128475571	1.02137	2.03923	1.12118	-1.81883	0.0689379	0.136242	1	2	3	0	0	0	0.985451	2.28946	2.85332	0	0	0
ENSMUSG00000028312	Smc2	4	52439243	52488260	2680.31	2.03805	0.739879	-2.75457	0.00587696	0.0169378	2299	4885	5838	384	1906	484	2265.55	5592	5552.56	388.857	1836.15	446.764
ENSMUSG00000068893	Sprr2a2	3	92215920	92256724	51.4399	2.03483	0.715106	-2.84549	0.00443426	0.0132525	102	69	81	4	47	3	100.516	78.9862	77.0396	4.0506	45.2777	2.7692
ENSMUSG00000050410	Tcf19	17	35512734	35516824	574.593	2.03475	0.371922	-5.47091	4.47736e-08	3.61904e-07	445	1025	1242	281	199	193	438.526	1173.35	1181.27	284.554	191.708	178.152
ENSMUSG00000040552	C3ar1	6	122847138	122856161	67.2993	2.03289	0.449217	-4.52541	6.02783e-06	3.51486e-05	56	124	138	21	38	19	55.1853	141.946	131.253	21.2656	36.6075	17.5382
ENSMUSG00000093424	6330562C20Rik	3	95307076	95315127	31.6887	2.03251	0.41573	-4.88901	1.01346e-06	6.75192e-06	47	52	51	11	16	10	46.3162	59.5259	48.5064	11.1391	15.4137	9.23065
ENSMUSG00000008153	Clstn3	6	124430759	124464794	2.44718	2.03184	1.10689	-1.83563	0.0664119	0.132001	0	7	6	0	1	0	0	8.0131	5.70664	0	0.963354	0
ENSMUSG00000102365	Gm37045	1	138960441	138962903	1.91182	2.03042	1.08341	-1.87409	0.0609178	0.122849	2	5	3	0	0	1	1.9709	5.72364	2.85332	0	0	0.923065
ENSMUSG00000108312	Gm44521	7	41467650	41467866	25.7391	2.02964	0.718946	-2.82308	0.00475648	0.0140844	22	45	58	3	22	2	21.6799	51.5128	55.1642	3.03795	21.1938	1.84613
ENSMUSG00000034329	Brip1	11	86058138	86201193	418.515	2.029	1.01588	-1.99728	0.0457946	0.0971045	350	810	985	3	275	37	344.908	927.23	936.84	3.03795	264.922	34.1534
ENSMUSG00000043903	Zfp469	8	122269569	122272650	91.2531	2.02779	0.395669	-5.12497	2.97579e-07	2.13908e-06	119	130	187	16	38	55	117.269	148.815	177.857	16.2024	36.6075	50.7686
ENSMUSG00000002835	Chaf1a	17	56040416	56068026	1684.35	2.02663	0.382966	-5.29193	1.21031e-07	9.22825e-07	1538	2890	3532	448	1047	499	1515.62	3308.26	3359.31	453.667	1008.63	460.61
ENSMUSG00000020702	Ccl1	11	82176657	82305690	1.00055	2.0265	1.12098	-1.8078	0.070638	0.138983	3	1	2	0	0	0	2.95635	1.14473	1.90221	0	0	0
ENSMUSG00000027317	Ppp1r14d	2	119218119	119229906	1.00055	2.0265	1.12098	-1.8078	0.070638	0.138983	3	1	2	0	0	0	2.95635	1.14473	1.90221	0	0	0
ENSMUSG00000080850	Gm12439	4	48675156	48675520	1.00055	2.0265	1.12098	-1.8078	0.070638	0.138983	3	1	2	0	0	0	2.95635	1.14473	1.90221	0	0	0
ENSMUSG00000038963	Slco4a1	2	180456245	180474867	2065.68	2.02562	0.283964	-7.13335	9.79551e-13	1.35051e-11	3567	2839	3397	611	613	1288	3515.1	3249.88	3230.91	618.728	590.536	1188.91
ENSMUSG00000104303	Gm36976	3	43547173	43548282	0.994825	2.02285	1.12092	-1.80464	0.0711313	0.139782	2	1	3	0	0	0	1.9709	1.14473	2.85332	0	0	0
ENSMUSG00000055370	Gm9968	16	43345887	43363666	2.00679	2.02131	1.09019	-1.8541	0.0637254	0.127622	1	3	7	0	1	0	0.985451	3.43418	6.65775	0	0.963354	0
ENSMUSG00000043670	Diras1	10	81019589	81025662	6.88097	2.02076	0.76029	-2.65788	0.00786343	0.0217835	11	14	8	3	2	2	10.84	16.0262	7.60885	3.03795	1.92671	1.84613
ENSMUSG00000021069	Pygl	12	70190811	70231488	100.488	2.01968	0.49049	-4.11768	3.82698e-05	0.000191083	271	93	123	30	66	20	267.057	106.46	116.986	30.3795	63.5814	18.4613
ENSMUSG00000029844	Hoxa1	6	52155590	52158317	3.70199	2.01872	0.961771	-2.09896	0.0358203	0.0791677	11	4	4	2	1	0	10.84	4.57891	3.80443	2.0253	0.963354	0
ENSMUSG00000017167	Cntnap1	11	101170523	101190724	633.471	2.01734	0.293448	-6.87461	6.21593e-12	7.97889e-11	1455	714	853	292	265	203	1433.83	817.336	811.294	295.693	255.289	187.382
ENSMUSG00000035683	Melk	4	44300876	44364675	918.271	2.0163	0.842346	-2.39367	0.0166807	0.041465	768	1738	1999	72	707	117	756.827	1989.54	1901.26	72.9107	681.092	107.999
ENSMUSG00000025321	Itgb8	12	119158022	119238802	51.5737	2.01593	0.60975	-3.30615	0.00094586	0.00340307	184	31	39	12	23	23	181.323	35.4866	37.0932	12.1518	22.1572	21.2305
ENSMUSG00000025407	Gli1	10	127329882	127341974	32.4243	2.01588	0.424332	-4.75072	2.02696e-06	1.2851e-05	56	47	51	18	9	11	55.1853	53.8022	48.5064	18.2277	8.67019	10.1537
ENSMUSG00000026676	Ccdc3	2	5137776	5230878	11.2339	2.01494	0.724325	-2.78181	0.00540568	0.0157692	29	14	12	3	1	8	28.5781	16.0262	11.4133	3.03795	0.963354	7.38452
ENSMUSG00000066720	Cldn9	17	23682584	23684018	5.32669	2.01406	0.877713	-2.29467	0.0217521	0.0520495	5	12	9	0	3	2	4.92726	13.7367	8.55996	0	2.89006	1.84613
ENSMUSG00000086468	Etaa1os	11	17953970	17959578	7.06362	2.01215	0.839414	-2.39709	0.0165258	0.0411535	12	11	12	1	0	6	11.8254	12.592	11.4133	1.01265	0	5.53839
ENSMUSG00000092827	Mir3091	2	180257536	180257611	4.13708	2.01002	1.01116	-1.98784	0.0468299	0.0989563	2	9	10	3	0	0	1.9709	10.3026	9.51107	3.03795	0	0
ENSMUSG00000047632	Fgfbp3	19	36917550	36919615	132.624	2.00918	0.240403	-8.35757	6.40248e-17	1.22899e-15	203	197	225	54	45	63	200.047	225.511	213.999	54.683	43.351	58.1531
ENSMUSG00000087107	AI662270	11	83223576	83226604	10.3351	2.00862	0.731814	-2.74472	0.00605625	0.0173992	31	10	10	3	2	6	30.549	11.4473	9.51107	3.03795	1.92671	5.53839
ENSMUSG00000029699	Ssc4d	5	135960211	135974531	66.8371	2.00832	0.50047	-4.01287	5.99846e-05	0.000288252	80	112	125	25	44	8	78.8361	128.21	118.888	25.3162	42.3876	7.38452
ENSMUSG00000022960	Donson	16	91677268	91688765	346.167	2.00815	0.349547	-5.74502	9.19125e-09	8.23736e-08	294	587	750	159	139	116	289.723	671.955	713.33	161.011	133.906	107.076
ENSMUSG00000098176	Ccdc166	15	75979872	75982455	180.779	2.00777	0.237018	-8.47097	2.43355e-17	4.84526e-16	276	255	323	88	65	67	271.985	291.906	307.207	89.1131	62.618	61.8454
ENSMUSG00000050107	Haspin	11	73135485	73138294	345.102	2.00704	0.47732	-4.20481	2.61302e-05	0.000135097	326	615	689	75	258	71	321.257	704.008	655.313	75.9487	248.545	65.5376
ENSMUSG00000048960	Prex2	1	10993465	11303681	1347.87	2.00688	0.377705	-5.31334	1.07631e-07	8.26097e-07	2467	1797	2146	263	923	436	2431.11	2057.08	2041.08	266.327	889.176	402.456
ENSMUSG00000105441	Gm8041	5	98075303	98075918	15.6215	2.00348	0.551312	-3.63402	0.000279042	0.00114952	20	23	32	4	7	7	19.709	26.3287	30.4354	4.0506	6.74348	6.46146
ENSMUSG00000034023	Fancd2	6	113531682	113597017	1101.98	2.00307	0.926934	-2.16096	0.0306982	0.0697475	1169	2003	2327	48	862	81	1151.99	2292.89	2213.23	48.6071	830.412	74.7683
ENSMUSG00000031842	Pde4c	8	70723720	70751186	33.6832	2.00118	0.518574	-3.85901	0.000113846	0.00051525	82	28	54	12	20	7	80.807	32.0524	51.3598	12.1518	19.2671	6.46146
ENSMUSG00000067279	Ppp1r3c	19	36731737	36736653	1.29104	2.00003	1.11815	-1.7887	0.0736634	0.14397	4	0	4	0	0	0	3.94181	0	3.80443	0	0	0
ENSMUSG00000085448	Gm13963	2	113387107	113441094	1.29104	2.00003	1.11815	-1.7887	0.0736634	0.14397	4	0	4	0	0	0	3.94181	0	3.80443	0	0	0
ENSMUSG00000022759	Lrrc74b	16	17544465	17561247	2.90603	1.99935	1.03931	-1.92373	0.0543888	0.112057	8	5	2	0	2	0	7.88361	5.72364	1.90221	0	1.92671	0
ENSMUSG00000033948	Zswim5	4	116877376	116989264	15.9825	1.99818	0.58989	-3.38738	0.000705642	0.00262301	17	23	37	9	5	4	16.7527	26.3287	35.191	9.11384	4.81677	3.69226
ENSMUSG00000092457	Gm8835	17	36201996	36206339	8.2948	1.9978	0.704024	-2.83769	0.00454414	0.0135383	13	14	13	2	2	5	12.8109	16.0262	12.3644	2.0253	1.92671	4.61533
ENSMUSG00000062619	2310039H08Rik	17	46772635	46773407	1025.78	1.99648	0.193657	-10.3094	6.3897e-25	1.99103e-23	1814	1381	1643	471	431	359	1787.61	1580.87	1562.67	476.958	415.206	331.38
ENSMUSG00000032400	Zwilch	9	64137144	64173104	905.083	1.99628	0.788995	-2.53016	0.011401	0.0299627	900	1604	1902	77	684	175	886.906	1836.14	1809.01	77.974	658.934	161.536
ENSMUSG00000042213	Zfand4	6	116264222	116330302	42.7474	1.99605	0.427545	-4.66863	3.03209e-06	1.87446e-05	48	70	84	12	25	14	47.3017	80.131	79.893	12.1518	24.0839	12.9229
ENSMUSG00000027420	Bfsp1	2	143826528	143863173	49.6779	1.99475	0.352763	-5.65465	1.56167e-08	1.35137e-07	80	60	97	23	21	16	78.8361	68.6837	92.2574	23.2909	20.2304	14.769
ENSMUSG00000026560	Fmo9	1	166662055	166681845	56.4612	1.99336	0.539399	-3.69553	0.000219432	0.000925591	139	52	83	20	38	7	136.978	59.5259	78.9419	20.253	36.6075	6.46146
ENSMUSG00000051278	Zgrf1	3	127553489	127618023	291.307	1.99183	0.425136	-4.68517	2.79732e-06	1.73809e-05	266	493	615	95	189	63	262.13	564.351	584.931	96.2016	182.074	58.1531
ENSMUSG00000047443	Erfe	1	91366430	91374217	513.628	1.98899	0.805394	-2.46959	0.0135269	0.0346627	670	794	1058	37	411	79	660.252	908.914	1006.27	37.468	395.939	72.9221
ENSMUSG00000100908	Gm28888	1	88459683	88465558	1.87938	1.98857	1.08301	-1.83615	0.0663354	0.131911	5	3	2	1	0	0	4.92726	3.43418	1.90221	1.01265	0	0
ENSMUSG00000039529	Atp8b1	18	64528979	64661000	995.575	1.98742	0.443724	-4.47897	7.50049e-06	4.28488e-05	1668	1432	1622	181	776	235	1643.73	1639.25	1542.7	183.289	747.563	216.92
ENSMUSG00000104667	Gm4961	5	30092940	30097686	17.1625	1.98674	0.678737	-2.92711	0.0034213	0.0105394	23	31	28	1	14	4	22.6654	35.4866	26.631	1.01265	13.487	3.69226
ENSMUSG00000061615	Hist1h2ab	13	23751126	23751598	7.76707	1.98516	0.809301	-2.45293	0.0141698	0.0360695	5	9	25	1	3	4	4.92726	10.3026	23.7777	1.01265	2.89006	3.69226
ENSMUSG00000047446	Arl4a	12	40005447	40038025	1125.36	1.98485	0.221087	-8.97772	2.76446e-19	6.27755e-18	2138	1395	1789	340	529	534	2106.89	1596.9	1701.53	344.301	509.615	492.917
ENSMUSG00000085956	4930481B07Rik	3	95015625	95020138	33.9463	1.98456	0.422679	-4.6952	2.66348e-06	1.66236e-05	51	44	67	8	19	14	50.258	50.368	63.7242	8.10119	18.3037	12.9229
ENSMUSG00000032064	Dixdc1	9	50662752	50739517	337.676	1.98424	0.311444	-6.3711	1.87679e-10	2.07222e-09	438	519	631	196	103	111	431.628	594.114	600.148	198.479	99.2255	102.46
ENSMUSG00000045868	Gvin1	7	106156556	106215326	6.1852	1.98404	0.882157	-2.24908	0.0245077	0.0576102	19	7	5	0	2	4	18.7236	8.0131	4.75553	0	1.92671	3.69226
ENSMUSG00000024730	Ms4a8a	19	11067471	11081102	421.987	1.98357	0.773851	-2.56324	0.01037	0.0276543	1319	337	441	86	301	54	1299.81	385.773	419.438	87.0878	289.97	49.8455
ENSMUSG00000020914	Top2a	11	98992943	99024189	10382.9	1.98159	0.856351	-2.31399	0.0206683	0.0498153	10286	18442	22274	442	8581	1247	10136.4	21111.1	21185	447.591	8266.54	1151.06
ENSMUSG00000046806	3110062M04Rik	6	34871771	34878060	438.662	1.98068	0.255358	-7.7565	8.73061e-15	1.44214e-13	847	560	664	200	207	133	834.677	641.048	631.535	202.53	199.414	122.768
ENSMUSG00000017716	Birc5	11	117849251	117855743	1701.96	1.97876	0.918502	-2.15433	0.0312142	0.0706831	1687	3085	3681	53	1308	220	1662.46	3531.49	3501.02	53.6704	1260.07	203.074
ENSMUSG00000075567	Krtap1-4	11	99583062	99583654	1.00627	1.97568	1.11948	-1.76482	0.0775942	0.150186	4	1	1	0	0	0	3.94181	1.14473	0.951107	0	0	0
ENSMUSG00000036928	Stag3	5	138280240	138312393	6.32603	1.97508	0.899151	-2.19661	0.0280486	0.0645507	18	1	14	2	1	3	17.7381	1.14473	13.3155	2.0253	0.963354	2.7692
ENSMUSG00000106283	Rpl7a-ps2	12	115590423	115591196	1.83567	1.9722	1.08327	-1.8206	0.0686673	0.135836	3	2	5	1	0	0	2.95635	2.28946	4.75553	1.01265	0	0
ENSMUSG00000028784	Spocd1	4	129929249	129957115	1.83791	1.9718	1.08923	-1.81027	0.0702545	0.138411	6	2	2	0	0	1	5.91271	2.28946	1.90221	0	0	0.923065
ENSMUSG00000022802	Lmln	16	33062521	33127695	184.846	1.97162	0.374425	-5.26574	1.39626e-07	1.05343e-06	176	301	392	71	104	50	173.439	344.563	372.834	71.8981	100.189	46.1533
ENSMUSG00000079553	Kifc1	17	33875666	33890661	1415.84	1.97042	0.380715	-5.17558	2.27202e-07	1.66476e-06	1529	2306	2816	311	945	482	1506.76	2639.74	2678.32	314.934	910.37	444.917
ENSMUSG00000100141	Gm6445	19	9607104	9608376	4.3226	1.9691	0.913328	-2.15596	0.0310867	0.0704383	5	5	12	2	0	2	4.92726	5.72364	11.4133	2.0253	0	1.84613
ENSMUSG00000050821	Fam131a	16	20693282	20703048	18.7744	1.96818	0.737297	-2.66946	0.0075973	0.0211559	63	12	18	13	2	5	62.0834	13.7367	17.1199	13.1644	1.92671	4.61533
ENSMUSG00000022793	B4galt4	16	38742264	38769049	677.467	1.96645	0.337917	-5.81932	5.90867e-09	5.44287e-08	1502	771	941	195	422	220	1480.15	882.585	894.991	197.467	406.536	203.074
ENSMUSG00000106294	Gm8539	5	21613994	21614494	154.779	1.96557	0.299761	-6.55711	5.48587e-11	6.42824e-10	213	228	286	70	79	42	209.901	260.998	272.017	70.8854	76.105	38.7687
ENSMUSG00000080817	Gm13751	1	63844827	63845578	0.989101	1.9647	1.11922	-1.75542	0.0791877	0.152616	1	1	4	0	0	0	0.985451	1.14473	3.80443	0	0	0
ENSMUSG00000034206	Polq	16	37011786	37095417	260.756	1.96194	0.838386	-2.34014	0.0192764	0.0469216	170	499	600	18	198	50	167.527	571.219	570.664	18.2277	190.744	46.1533
ENSMUSG00000036882	Arhgap33	7	30522226	30535060	76.7884	1.96194	0.428732	-4.57614	4.73637e-06	2.81295e-05	104	113	146	13	52	29	102.487	129.354	138.862	13.1644	50.0944	26.7689
ENSMUSG00000073460	Pnldc1	17	12888902	12910000	3.43	1.96056	0.956462	-2.04981	0.0403835	0.087536	6	7	4	0	2	1	5.91271	8.0131	3.80443	0	1.92671	0.923065
ENSMUSG00000087497	2810001G20Rik	11	64079484	64083259	64.1219	1.95842	0.473006	-4.14037	3.46749e-05	0.000175105	78	93	133	45	18	13	76.8652	106.46	126.497	45.5692	17.3404	11.9998
ENSMUSG00000103520	1110025M09Rik	15	81584174	81585028	21.9372	1.95689	0.525829	-3.72154	0.000198012	0.000844469	42	26	37	8	14	4	41.389	29.7629	35.191	8.10119	13.487	3.69226
ENSMUSG00000015962	1700016C15Rik	1	177729814	177753324	87.4397	1.95672	0.300879	-6.50335	7.85509e-11	9.06183e-10	177	115	119	38	34	37	174.425	131.644	113.182	38.4807	32.7541	34.1534
ENSMUSG00000033985	Tesk2	4	116720948	116805956	253.616	1.9558	0.237601	-8.23145	1.84958e-16	3.45796e-15	358	349	485	93	132	94	352.792	399.51	461.287	94.1763	127.163	86.7681
ENSMUSG00000069272	Hist1h2ae	13	23570517	23571220	17.6456	1.95575	0.665603	-2.93831	0.00330012	0.0102251	11	33	40	3	12	5	10.84	37.776	38.0443	3.03795	11.5603	4.61533
ENSMUSG00000014633	Cmc2	8	116888685	116921455	344.32	1.95431	0.25097	-7.78702	6.86068e-15	1.14231e-13	400	542	666	130	162	141	394.181	620.443	633.437	131.644	156.063	130.152
ENSMUSG00000038569	Rad9b	5	122323223	122354233	68.3351	1.95326	0.480237	-4.06729	4.75631e-05	0.000233002	187	71	68	29	37	16	184.279	81.2757	64.6753	29.3668	35.6441	14.769
ENSMUSG00000027676	Ccdc39	3	33812362	33844310	31.4121	1.95273	0.438792	-4.45025	8.5769e-06	4.85326e-05	54	45	49	19	9	10	53.2144	51.5128	46.6042	19.2403	8.67019	9.23065
ENSMUSG00000046814	Gchfr	2	119167773	119172390	1259.31	1.95246	0.231837	-8.42167	3.7114e-17	7.25777e-16	1622	1930	2329	393	633	569	1598.4	2209.32	2215.13	397.971	609.803	525.224
ENSMUSG00000001930	Vwf	6	125546774	125686679	14.8242	1.95168	0.637179	-3.063	0.00219132	0.00715544	43	13	16	6	6	5	42.3744	14.8815	15.2177	6.07589	5.78013	4.61533
ENSMUSG00000097509	B230322F03Rik	7	35555367	35556935	1.9533	1.95013	1.09315	-1.78395	0.074431	0.145226	1	6	3	1	0	0	0.985451	6.86837	2.85332	1.01265	0	0
ENSMUSG00000072541	Gm5046	15	65015154	65015764	2.57431	1.95009	1.00716	-1.93622	0.0528412	0.109669	4	5	4	1	1	0	3.94181	5.72364	3.80443	1.01265	0.963354	0
ENSMUSG00000028226	Mmp16	4	17852893	18119145	1.27959	1.94928	1.11614	-1.74645	0.0807335	0.154984	2	0	6	0	0	0	1.9709	0	5.70664	0	0	0
ENSMUSG00000019539	Rcn3	7	45082913	45092221	104.657	1.94789	0.465888	-4.18102	2.90201e-05	0.000148455	233	122	143	32	18	79	229.61	139.657	136.008	32.4048	17.3404	72.9221
ENSMUSG00000038252	Ncapd2	6	125168007	125191701	6250.93	1.94762	0.701048	-2.77816	0.00546678	0.0159207	7341	10171	12488	1046	4791	1166	7234.2	11643	11877.4	1059.23	4615.43	1076.29
ENSMUSG00000028693	Nasp	4	116601052	116627941	2018.82	1.94643	0.290539	-6.69937	2.09327e-11	2.57898e-10	1977	3351	4079	661	988	897	1948.24	3835.98	3879.56	669.361	951.794	827.989
ENSMUSG00000107374	Gm43172	5	93090994	93093130	12.4458	1.94471	0.668524	-2.90896	0.00362631	0.0111037	28	15	17	6	7	1	27.5926	17.1709	16.1688	6.07589	6.74348	0.923065
ENSMUSG00000072809	9330160F10Rik	11	69057718	69060483	8.75964	1.94458	0.800085	-2.43046	0.0150795	0.0380796	15	11	17	7	2	0	14.7818	12.592	16.1688	7.08854	1.92671	0
ENSMUSG00000020732	Rab37	11	115091431	115162236	36.3887	1.94333	0.428444	-4.53577	5.73933e-06	3.36073e-05	80	46	46	11	14	20	78.8361	52.6575	43.7509	11.1391	13.487	18.4613
ENSMUSG00000097318	1700007L15Rik	16	33379855	33380727	38.2393	1.94171	0.403045	-4.8176	1.45294e-06	9.42964e-06	74	51	55	20	16	11	72.9234	58.3811	52.3109	20.253	15.4137	10.1537
ENSMUSG00000037375	Hhat	1	192496711	192771223	74.6265	1.94159	0.311186	-6.23934	4.39425e-10	4.65697e-09	126	109	114	22	41	31	124.167	124.775	108.426	22.2783	39.4975	28.615
ENSMUSG00000021365	Nedd9	13	41309581	41487362	3292.37	1.9414	0.141476	-13.7225	7.4475e-43	5.58455e-41	5628	4422	5344	1272	1526	1414	5546.12	5061.99	5082.71	1288.09	1470.08	1305.21
ENSMUSG00000078664	Sprr2a1	3	92215799	92221911	53.5535	1.94042	0.70915	-2.73626	0.00621418	0.0177833	99	71	89	4	52	4	97.5597	81.2757	84.6485	4.0506	50.0944	3.69226
ENSMUSG00000046743	Fat4	3	38886940	39011985	56.3547	1.93995	0.600582	-3.23012	0.00123739	0.00432142	186	43	44	16	12	39	183.294	49.2233	41.8487	16.2024	11.5603	35.9995
ENSMUSG00000021391	Cenpp	13	49464023	49652785	167.39	1.93951	0.790192	-2.45448	0.0141087	0.0359503	178	286	346	11	132	37	175.41	327.392	329.083	11.1391	127.163	34.1534
ENSMUSG00000032741	Tpcn1	5	120534153	120588673	3162.13	1.93898	0.177617	-10.9167	9.59525e-28	3.44866e-26	5778	4053	4985	1256	1191	1602	5693.94	4639.58	4741.27	1271.89	1147.36	1478.75
ENSMUSG00000001240	Ramp2	11	101246028	101259546	23.4477	1.93858	0.641123	-3.02373	0.00249681	0.00801608	69	24	20	7	16	4	67.9961	27.4735	19.0221	7.08854	15.4137	3.69226
ENSMUSG00000000028	Cdc45	16	18780447	18811987	548.033	1.93746	0.752468	-2.5748	0.0100297	0.0268946	461	990	1179	69	432	101	454.293	1133.28	1121.35	69.8728	416.169	93.2296
ENSMUSG00000008129	4930432K21Rik	8	84148025	84172590	75.3259	1.93712	0.354892	-5.45834	4.80611e-08	3.86082e-07	167	75	116	36	30	28	164.57	85.8546	110.328	36.4554	28.9006	25.8458
ENSMUSG00000028212	Ccne2	4	11191351	11204779	168.278	1.93257	0.440628	-4.38594	1.15486e-05	6.38744e-05	113	284	392	49	99	60	111.356	325.103	372.834	49.6198	95.3721	55.3839
ENSMUSG00000106891	Gm43460	5	147428830	147429886	11.2814	1.93185	0.63147	-3.05929	0.00221866	0.00722997	15	21	17	6	4	3	14.7818	24.0393	16.1688	6.07589	3.85342	2.7692
ENSMUSG00000044968	Napepld	5	21662901	21701396	334.943	1.9312	0.174296	-11.08	1.56874e-28	5.89224e-27	571	443	552	138	138	154	562.693	507.114	525.011	139.746	132.943	142.152
ENSMUSG00000022144	Gdnf	15	7811011	7837575	3.59019	1.93018	1.00509	-1.92041	0.0548066	0.112761	3	8	7	0	0	3	2.95635	9.15782	6.65775	0	0	2.7692
ENSMUSG00000105705	AC174780.1	5	11137279	11193590	4.14136	1.93016	0.889256	-2.17053	0.0299666	0.0682789	5	9	6	2	1	1	4.92726	10.3026	5.70664	2.0253	0.963354	0.923065
ENSMUSG00000023826	Park2	17	10840384	12063361	38.3371	1.92565	0.49587	-3.88338	0.000103012	0.00047061	98	38	47	10	24	13	96.5742	43.4997	44.702	10.1265	23.1205	11.9998
ENSMUSG00000097757	Gm17518	16	90727512	90729120	5.7604	1.92541	0.827235	-2.32753	0.0199373	0.0482877	6	10	12	1	4	1	5.91271	11.4473	11.4133	1.01265	3.85342	0.923065
ENSMUSG00000041920	Slc16a6	11	109450855	109473598	318.057	1.92517	0.400579	-4.80596	1.54009e-06	9.94572e-06	480	461	551	64	236	99	473.017	527.72	524.06	64.8095	227.352	91.3835
ENSMUSG00000031659	Adcy7	8	88272403	88329962	107.513	1.92504	0.259395	-7.42128	1.15991e-13	1.73454e-12	155	148	200	48	48	41	152.745	169.42	190.221	48.6071	46.241	37.8457
ENSMUSG00000049112	Oxtr	6	112473683	112489943	1.88511	1.92474	1.09363	-1.75996	0.0784151	0.151412	6	3	1	1	0	0	5.91271	3.43418	0.951107	1.01265	0	0
ENSMUSG00000032401	Lctl	9	64117147	64138118	2.74179	1.92463	1.04349	-1.84441	0.065123	0.129959	7	5	2	0	2	0	6.89816	5.72364	1.90221	0	1.92671	0
ENSMUSG00000085434	Gm11725	11	117871250	117887416	1.8009	1.92423	1.09226	-1.7617	0.0781197	0.151051	4	1	5	0	1	0	3.94181	1.14473	4.75553	0	0.963354	0
ENSMUSG00000093044	Snord8	14	52209785	52209894	1.8009	1.92423	1.09226	-1.7617	0.0781197	0.151051	4	1	5	0	1	0	3.94181	1.14473	4.75553	0	0.963354	0
ENSMUSG00000096807	NA	NA	NA	NA	9.17521	1.92412	0.775171	-2.48218	0.0130581	0.033631	4	18	22	3	2	5	3.94181	20.6051	20.9243	3.03795	1.92671	4.61533
ENSMUSG00000035849	Krt222	11	99232761	99244085	1.23871	1.92255	1.11542	-1.72361	0.0847778	0.161067	0	4	3	0	0	0	0	4.57891	2.85332	0	0	0
ENSMUSG00000085918	Gm13032	4	140810993	140817511	2.52122	1.92097	1.0118	-1.89857	0.0576207	0.117461	6	3	4	1	1	0	5.91271	3.43418	3.80443	1.01265	0.963354	0
ENSMUSG00000104719	4933437G19Rik	5	121847667	121848844	6.51149	1.92051	0.77851	-2.4669	0.0136288	0.0348896	11	7	14	4	2	1	10.84	8.0131	13.3155	4.0506	1.92671	0.923065
ENSMUSG00000077349	Gm24867	17	13675376	13675482	2.68223	1.91936	1.03099	-1.86166	0.0626511	0.125786	5	3	6	2	0	0	4.92726	3.43418	5.70664	2.0253	0	0
ENSMUSG00000072884	Gm10433	12	100187968	100193540	4.18647	1.91783	0.914178	-2.09787	0.0359162	0.0793488	8	5	8	1	3	0	7.88361	5.72364	7.60885	1.01265	2.89006	0
ENSMUSG00000089812	Gm15867	1	192854923	192856246	1.22933	1.91743	1.11523	-1.71931	0.0855573	0.162213	4	3	0	0	0	0	3.94181	3.43418	0	0	0	0
ENSMUSG00000085227	6330418K02Rik	5	138264043	138266661	2.60848	1.91607	1.03289	-1.85506	0.0635883	0.127384	6	1	7	1	0	1	5.91271	1.14473	6.65775	1.01265	0	0.923065
ENSMUSG00000004266	Ptpn6	6	124720707	124738714	541.582	1.91522	0.395754	-4.83941	1.30222e-06	8.52046e-06	1043	690	814	142	404	135	1027.83	789.862	774.201	143.796	389.195	124.614
ENSMUSG00000085049	Parvaos	7	112526972	112535683	3.31237	1.91342	0.964086	-1.9847	0.0471783	0.0996028	8	3	6	0	2	1	7.88361	3.43418	5.70664	0	1.92671	0.923065
ENSMUSG00000003779	Kif20a	18	34624624	34633265	2436.87	1.91323	0.938044	-2.03959	0.0413911	0.0893023	2693	4272	5100	73	1993	252	2653.82	4890.28	4850.64	73.9234	1919.97	232.612
ENSMUSG00000036223	Ska1	18	74195299	74207818	422.583	1.91149	0.987249	-1.93618	0.0528458	0.109669	405	764	950	7	331	35	399.108	874.572	903.551	7.08854	318.87	32.3073
ENSMUSG00000020251	Glt8d2	10	82650433	82690650	38.621	1.90861	0.390902	-4.88258	1.04708e-06	6.95138e-06	67	53	61	10	22	17	66.0252	60.6706	58.0175	10.1265	21.1938	15.6921
ENSMUSG00000102526	Gm37785	1	185329451	185331858	4.17511	1.90765	0.928187	-2.05525	0.0398552	0.0865709	14	4	3	1	1	2	13.7963	4.57891	2.85332	1.01265	0.963354	1.84613
ENSMUSG00000049539	Hist1h1a	13	23763666	23764406	9.47921	1.90628	0.809585	-2.35464	0.0185406	0.0453901	4	16	26	6	3	1	3.94181	18.3156	24.7288	6.07589	2.89006	0.923065
ENSMUSG00000107288	Gm42903	5	115349130	115353155	2.67651	1.90585	1.03467	-1.84199	0.0654771	0.130541	4	3	7	2	0	0	3.94181	3.43418	6.65775	2.0253	0	0
ENSMUSG00000050505	Pcdh20	14	88464743	88471396	3.50987	1.90451	0.994993	-1.9141	0.055608	0.11414	8	4	6	0	3	0	7.88361	4.57891	5.70664	0	2.89006	0
ENSMUSG00000050122	Vwa3b	1	37026596	37187613	1.20644	1.90422	1.11474	-1.70822	0.0875959	0.165485	0	3	4	0	0	0	0	3.43418	3.80443	0	0	0
ENSMUSG00000065818	Snord35a	7	45126346	45126435	4.13199	1.90331	0.906097	-2.10056	0.0356793	0.0789412	9	8	3	2	1	1	8.86906	9.15782	2.85332	2.0253	0.963354	0.923065
ENSMUSG00000045689	Pcdhb4	18	37307455	37311172	7.15267	1.90325	0.737819	-2.57956	0.00989254	0.0265645	14	12	8	3	3	2	13.7963	13.7367	7.60885	3.03795	2.89006	1.84613
ENSMUSG00000028270	Gbp2	3	142620602	142638008	14.0006	1.90243	0.560568	-3.39376	0.000689407	0.00257229	27	20	19	6	5	6	26.6072	22.8946	18.071	6.07589	4.81677	5.53839
ENSMUSG00000079560	Hoxa3	6	52169062	52213336	1.34048	1.90225	1.11346	-1.70842	0.0875589	0.165451	7	1	0	0	0	0	6.89816	1.14473	0	0	0	0
ENSMUSG00000024617	Camk2a	18	60925618	60988152	14.4451	1.90216	0.650803	-2.92279	0.00346905	0.0106739	39	17	13	4	9	4	38.4326	19.4604	12.3644	4.0506	8.67019	3.69226
ENSMUSG00000086644	Gm13470	2	46419535	46442710	16.5112	1.90215	0.568802	-3.34414	0.00082537	0.00302225	36	17	26	6	10	4	35.4762	19.4604	24.7288	6.07589	9.63354	3.69226
ENSMUSG00000028678	Kif2c	4	117159639	117182639	1544.82	1.90197	1.02269	-1.85977	0.0629176	0.126271	1649	2850	3318	13	1159	104	1625.01	3262.47	3155.77	13.1644	1116.53	95.9988
ENSMUSG00000085436	Zfp335os	2	164911354	164919953	12.9045	1.90162	0.657916	-2.89037	0.00384794	0.0116896	20	21	20	5	9	1	19.709	24.0393	19.0221	5.06324	8.67019	0.923065
ENSMUSG00000086596	Susd5	9	114057140	114098728	1.7012	1.90111	1.08687	-1.74916	0.0802639	0.15421	3	3	3	0	1	0	2.95635	3.43418	2.85332	0	0.963354	0
ENSMUSG00000039063	Echdc3	2	6188465	6213033	436.512	1.901	0.271441	-7.00336	2.49902e-12	3.3266e-11	788	562	688	193	241	127	776.536	643.337	654.361	195.441	232.168	117.229
ENSMUSG00000046000	Naa11	5	97382198	97392379	18.4523	1.90024	0.581659	-3.26693	0.0010872	0.00385111	36	21	31	13	6	3	35.4762	24.0393	29.4843	13.1644	5.78013	2.7692
ENSMUSG00000086331	Gm16310	16	92094568	92096490	24.7364	1.89953	0.448859	-4.2319	2.3173e-05	0.000120827	40	40	35	11	8	12	39.4181	45.7891	33.2887	11.1391	7.70684	11.0768
ENSMUSG00000078817	Nlrp12	7	3218784	3249740	1.82057	1.89946	1.09417	-1.73598	0.0825673	0.157807	6	1	3	1	0	0	5.91271	1.14473	2.85332	1.01265	0	0
ENSMUSG00000036938	Try5	6	41311233	41316841	31.6715	1.89883	0.789859	-2.40401	NA	NA	136	8	14	11	6	18	134.021	9.15782	13.3155	11.1391	5.78013	16.6152
ENSMUSG00000067006	Serpinb5	1	106861173	106883348	35.7717	1.8985	0.463721	-4.09405	4.23899e-05	0.000210045	37	59	71	8	21	16	36.4617	67.5389	67.5286	8.10119	20.2304	14.769
ENSMUSG00000055978	Fut2	7	45648591	45666394	12.4131	1.89817	0.726836	-2.61155	0.00901324	0.0245319	35	13	12	5	8	1	34.4908	14.8815	11.4133	5.06324	7.70684	0.923065
ENSMUSG00000021765	Fst	13	114452262	114458949	167.875	1.8961	0.397151	-4.77427	1.80362e-06	1.15474e-05	225	233	329	69	31	115	221.727	266.722	312.914	69.8728	29.864	106.152
ENSMUSG00000036109	Mbnl3	X	51117269	51206532	177.916	1.89581	0.547714	-3.46131	0.000537553	0.00205612	130	331	368	21	137	62	128.109	378.905	350.007	21.2656	131.98	57.23
ENSMUSG00000089940	Gm4117	13	89739460	89887166	68.0317	1.89519	0.410008	-4.62232	3.79476e-06	2.3032e-05	122	95	101	12	44	31	120.225	108.749	96.0618	12.1518	42.3876	28.615
ENSMUSG00000009394	Syn2	6	115134902	115282006	11.1162	1.89311	0.65161	-2.90528	0.00366929	0.0112205	23	14	16	7	4	2	22.6654	16.0262	15.2177	7.08854	3.85342	1.84613
ENSMUSG00000084050	Gm14439	2	175062436	175062876	3.99942	1.89245	0.902106	-2.09782	0.0359212	0.0793488	11	4	5	1	1	2	10.84	4.57891	4.75553	1.01265	0.963354	1.84613
ENSMUSG00000039680	Mrps6	16	92058270	92112227	1885.23	1.89215	0.174627	-10.8353	2.34107e-27	8.2715e-26	2577	2810	3333	706	880	891	2539.51	3216.69	3170.04	714.93	847.752	822.451
ENSMUSG00000108024	Gm43912	6	113689855	113690392	4.89534	1.89161	0.865628	-2.18524	0.0288711	0.066188	8	7	9	2	3	0	7.88361	8.0131	8.55996	2.0253	2.89006	0
ENSMUSG00000087578	Ccdc142os	6	83106608	83109054	10.1415	1.89142	0.658327	-2.87308	0.00406495	0.0122631	21	10	18	3	6	3	20.6945	11.4473	17.1199	3.03795	5.78013	2.7692
ENSMUSG00000060227	Casc4	2	121866970	121936220	931.06	1.89129	0.314756	-6.00874	1.86968e-09	1.82897e-08	1584	1272	1480	600	281	307	1560.95	1456.09	1407.64	607.589	270.703	283.381
ENSMUSG00000041351	Rap1gap	4	137664726	137729861	6559.93	1.891	0.181839	-10.3993	2.49636e-25	7.94489e-24	11337	8714	10420	3258	2739	2561	11172.1	9975.16	9910.53	3299.21	2638.63	2363.97
ENSMUSG00000029366	Dck	5	88764996	88783281	1067.91	1.8906	0.273581	-6.91057	4.82694e-12	6.26151e-11	1166	1780	1978	388	584	416	1149.04	2037.62	1881.29	392.908	562.599	383.995
ENSMUSG00000020689	Itgb3	11	104608000	104670476	4642.19	1.88861	0.262226	-7.20221	5.92454e-13	8.29993e-12	8318	5929	7393	1539	2858	1653	8196.98	6787.09	7031.53	1558.47	2753.27	1525.83
ENSMUSG00000087190	D430001F17Rik	16	91931237	91962915	1.70693	1.88768	1.08957	-1.73251	0.0831835	0.158664	4	3	2	0	1	0	3.94181	3.43418	1.90221	0	0.963354	0
ENSMUSG00000069306	Hist1h4m	13	21811746	21812147	4.06611	1.88764	0.917073	-2.05834	0.0395578	0.0860456	6	7	7	0	3	1	5.91271	8.0131	6.65775	0	2.89006	0.923065
ENSMUSG00000087305	A430035B10Rik	6	8488795	8510430	8.63343	1.887	0.720717	-2.61822	0.00883901	0.0241144	16	9	17	1	6	3	15.7672	10.3026	16.1688	1.01265	5.78013	2.7692
ENSMUSG00000097574	C920006O11Rik	9	78175914	78178879	206.233	1.88651	0.347577	-5.42761	5.71123e-08	4.53721e-07	450	244	271	96	114	54	443.453	279.314	257.75	97.2143	109.822	49.8455
ENSMUSG00000028339	Col15a1	4	47208161	47313167	19.3727	1.88493	0.740859	-2.54426	0.0109511	0.0289594	64	12	19	5	15	2	63.0689	13.7367	18.071	5.06324	14.4503	1.84613
ENSMUSG00000101823	Gm29438	6	72104201	72106813	1.69548	1.88283	1.08965	-1.72792	0.0840023	0.159861	2	3	4	0	1	0	1.9709	3.43418	3.80443	0	0.963354	0
ENSMUSG00000071657	Bscl2	19	8837467	8848683	1236.55	1.88254	0.217448	-8.65745	4.82447e-18	1.01178e-16	2015	1704	2014	469	701	452	1985.68	1950.62	1915.53	474.932	675.311	417.225
ENSMUSG00000108030	9530062K07Rik	6	116199408	116207993	7.84835	1.88227	0.726137	-2.59217	0.00953723	0.0257363	19	8	11	4	2	3	18.7236	9.15782	10.4622	4.0506	1.92671	2.7692
ENSMUSG00000052353	Cemip	7	83932857	84086502	321.909	1.88177	0.727414	-2.58693	0.00968342	0.0260869	760	374	417	76	257	36	748.943	428.128	396.612	76.9613	247.582	33.2303
ENSMUSG00000023015	Racgap1	15	99620496	99651656	4915.61	1.8802	0.750371	-2.50569	0.0122213	0.0318099	5363	8192	9915	594	3995	1030	5284.98	9377.61	9430.22	601.513	3848.6	950.757
ENSMUSG00000105006	Gm9484	5	96996206	96997364	8.46496	1.87982	0.689405	-2.72673	0.00639655	0.0182436	14	9	18	2	4	4	13.7963	10.3026	17.1199	2.0253	3.85342	3.69226
ENSMUSG00000037071	Scd1	19	44394451	44407709	52743.6	1.87961	0.34683	-5.41939	5.98032e-08	4.74014e-07	109972	62170	74670	13459	36246	18802	108372	71167.7	71019.1	13629.2	34917.7	17355.5
ENSMUSG00000023017	Asic1	15	99670368	99701130	204.998	1.87955	0.318087	-5.90893	3.44343e-09	3.26429e-08	319	300	331	86	126	53	314.359	343.418	314.816	87.0878	121.383	48.9225
ENSMUSG00000039419	Cntnap2	6	45059357	47304213	3.25888	1.87839	0.960911	-1.9548	0.0506067	0.105664	8	6	2	1	1	1	7.88361	6.86837	1.90221	1.01265	0.963354	0.923065
ENSMUSG00000080801	Gm13310	2	12082612	12083992	10.9809	1.8768	0.690106	-2.71959	0.0065363	0.0185964	11	19	22	1	7	5	10.84	21.7498	20.9243	1.01265	6.74348	4.61533
ENSMUSG00000087314	Prkag2os2	5	24873544	24875934	5.48286	1.87662	0.800842	-2.34331	0.0191133	0.0466169	7	11	8	2	2	2	6.89816	12.592	7.60885	2.0253	1.92671	1.84613
ENSMUSG00000040084	Bub1b	2	118598211	118641591	3189.41	1.87651	0.902953	-2.07819	0.0376915	0.08262	3453	5540	6592	135	2711	405	3402.76	6341.79	6269.7	136.708	2611.65	373.841
ENSMUSG00000025747	Tyms	5	30058202	30073617	899.638	1.87635	0.384393	-4.88132	1.05376e-06	6.99354e-06	755	1481	1934	265	586	310	744.016	1695.34	1839.44	268.352	564.526	286.15
ENSMUSG00000079343	C1s2	6	124624625	124636085	1.20279	1.87544	1.11324	-1.68467	0.0920519	0.172316	5	2	0	0	0	0	4.92726	2.28946	0	0	0	0
ENSMUSG00000090039	Gm15894	8	110754992	110758970	1.20279	1.87544	1.11324	-1.68467	0.0920519	0.172316	5	2	0	0	0	0	4.92726	2.28946	0	0	0	0
ENSMUSG00000105858	2310074N15Rik	5	24447908	24448489	6.37413	1.87528	0.786669	-2.38383	0.0171336	0.042434	10	13	7	3	3	1	9.85451	14.8815	6.65775	3.03795	2.89006	0.923065
ENSMUSG00000045942	BC049762	11	51253651	51263046	1.67466	1.87431	1.08984	-1.71981	0.0854673	0.162071	4	2	3	0	1	0	3.94181	2.28946	2.85332	0	0.963354	0
ENSMUSG00000046101	Mcmdc2	1	9908638	9942085	1.67466	1.87431	1.08984	-1.71981	0.0854673	0.162071	4	2	3	0	1	0	3.94181	2.28946	2.85332	0	0.963354	0
ENSMUSG00000104956	4930429D17Rik	5	103230375	103299029	1.67466	1.87431	1.08984	-1.71981	0.0854673	0.162071	4	2	3	0	1	0	3.94181	2.28946	2.85332	0	0.963354	0
ENSMUSG00000087624	9230111E07Rik	2	167782053	167783486	15.9362	1.87386	0.735466	-2.54785	0.010839	0.0287082	15	26	35	9	9	0	14.7818	29.7629	33.2887	9.11384	8.67019	0
ENSMUSG00000001517	Foxm1	6	128362967	128376146	4162.96	1.87294	0.880884	-2.1262	0.0334863	0.0749148	4851	6948	8481	222	3599	526	4780.42	7953.57	8066.34	224.808	3467.11	485.532
ENSMUSG00000103620	Gm37359	3	65829116	65872281	1.66893	1.87186	1.08988	-1.71748	0.0858915	0.162772	3	2	4	0	1	0	2.95635	2.28946	3.80443	0	0.963354	0
ENSMUSG00000028834	Trim63	4	134315120	134329629	1.70369	1.86955	1.08929	-1.71631	0.0861059	0.163075	2	3	4	1	0	0	1.9709	3.43418	3.80443	1.01265	0	0
ENSMUSG00000055833	1700034H15Rik	1	191886130	191907527	2.49957	1.86859	1.0402	-1.79638	0.072434	0.141953	6	3	4	0	0	2	5.91271	3.43418	3.80443	0	0	1.84613
ENSMUSG00000086266	Igf2os	7	142659693	142670356	2.21932	1.86764	1.1136	-1.67713	0.0935174	0.174636	9	3	0	1	0	0	8.86906	3.43418	0	1.01265	0	0
ENSMUSG00000083816	Gm13033	4	132884763	132886626	49.432	1.86736	0.362923	-5.14534	2.67036e-07	1.93622e-06	65	85	77	25	17	22	64.0543	97.3019	73.2352	25.3162	16.377	20.3074
ENSMUSG00000002111	Spi1	2	91082390	91115756	0.868578	1.86736	1.11666	-1.67227	0.094471	0.176069	2	2	1	0	0	0	1.9709	2.28946	0.951107	0	0	0
ENSMUSG00000027246	Ell3	2	121439010	121444278	0.868578	1.86736	1.11666	-1.67227	0.094471	0.176069	2	2	1	0	0	0	1.9709	2.28946	0.951107	0	0	0
ENSMUSG00000036172	Cd200r3	16	44943678	44981380	0.868578	1.86736	1.11666	-1.67227	0.094471	0.176069	2	2	1	0	0	0	1.9709	2.28946	0.951107	0	0	0
ENSMUSG00000057182	Scn3a	2	65457118	65567627	0.868578	1.86736	1.11666	-1.67227	0.094471	0.176069	2	2	1	0	0	0	1.9709	2.28946	0.951107	0	0	0
ENSMUSG00000096964	Gm6345	1	170254049	170255739	0.868578	1.86736	1.11666	-1.67227	0.094471	0.176069	2	2	1	0	0	0	1.9709	2.28946	0.951107	0	0	0
ENSMUSG00000101768	Gm28694	1	156972760	157054034	0.868578	1.86736	1.11666	-1.67227	0.094471	0.176069	2	2	1	0	0	0	1.9709	2.28946	0.951107	0	0	0
ENSMUSG00000103393	Gm38304	1	161969200	162027106	0.868578	1.86736	1.11666	-1.67227	0.094471	0.176069	2	2	1	0	0	0	1.9709	2.28946	0.951107	0	0	0
ENSMUSG00000107985	Gm35037	7	3451357	3475020	4.85137	1.86715	0.892787	-2.09137	0.0364949	0.0804454	10	6	8	0	4	1	9.85451	6.86837	7.60885	0	3.85342	0.923065
ENSMUSG00000007080	Pole	5	110286306	110337474	1495.31	1.86631	0.794843	-2.34803	0.0188731	0.0461013	1375	2603	3179	177	1280	218	1355	2979.73	3023.57	179.239	1233.09	201.228
ENSMUSG00000064043	Trerf1	17	47140875	47361958	1264.91	1.86618	0.208751	-8.93976	3.90012e-19	8.74215e-18	2192	1624	2051	600	626	443	2160.11	1859.04	1950.72	607.589	603.06	408.918
ENSMUSG00000025076	Casp7	19	56397129	56442344	219.83	1.86495	0.407454	-4.57707	4.7153e-06	2.80283e-05	298	299	430	57	169	58	293.664	342.274	408.976	57.721	162.807	53.5378
ENSMUSG00000042258	Isl1	13	116298281	116309689	1.73248	1.86485	1.0972	-1.69964	0.0891983	0.168122	4	4	1	0	0	1	3.94181	4.57891	0.951107	0	0	0.923065
ENSMUSG00000099632	2900093K20Rik	2	163419795	163420361	33.3293	1.86429	0.408165	-4.5675	4.93582e-06	2.92058e-05	49	48	58	17	9	17	48.2871	54.9469	55.1642	17.215	8.67019	15.6921
ENSMUSG00000001555	Fkbp10	11	100415697	100424824	317.242	1.86333	0.260636	-7.14915	8.73191e-13	1.20867e-11	572	414	485	103	190	127	563.678	473.917	461.287	104.303	183.037	117.229
ENSMUSG00000045330	4933402E13Rik	X	62283499	62292078	0.862853	1.86317	1.11651	-1.66874	0.0951692	0.177007	1	2	2	0	0	0	0.985451	2.28946	1.90221	0	0	0
ENSMUSG00000056856	Jakmip3	7	138940730	139083976	0.862853	1.86317	1.11651	-1.66874	0.0951692	0.177007	1	2	2	0	0	0	0.985451	2.28946	1.90221	0	0	0
ENSMUSG00000086735	Gm13977	2	115556786	115581555	0.862853	1.86317	1.11651	-1.66874	0.0951692	0.177007	1	2	2	0	0	0	0.985451	2.28946	1.90221	0	0	0
ENSMUSG00000087032	Gm13874	2	103177787	103186681	0.862853	1.86317	1.11651	-1.66874	0.0951692	0.177007	1	2	2	0	0	0	0.985451	2.28946	1.90221	0	0	0
ENSMUSG00000089655	Gm16004	9	99708399	99756043	0.862853	1.86317	1.11651	-1.66874	0.0951692	0.177007	1	2	2	0	0	0	0.985451	2.28946	1.90221	0	0	0
ENSMUSG00000100760	Gm4035	13	37421833	37435149	0.862853	1.86317	1.11651	-1.66874	0.0951692	0.177007	1	2	2	0	0	0	0.985451	2.28946	1.90221	0	0	0
ENSMUSG00000108657	Gm35611	7	35086836	35090842	0.862853	1.86317	1.11651	-1.66874	0.0951692	0.177007	1	2	2	0	0	0	0.985451	2.28946	1.90221	0	0	0
ENSMUSG00000109560	Gm8463	7	100524016	100524628	0.862853	1.86317	1.11651	-1.66874	0.0951692	0.177007	1	2	2	0	0	0	0.985451	2.28946	1.90221	0	0	0
ENSMUSG00000022322	Shcbp1	8	4735976	4779567	809.166	1.86283	0.952043	-1.95666	0.0503872	0.105248	603	1552	1819	26	674	85	594.227	1776.62	1730.06	26.3289	649.301	78.4605
ENSMUSG00000066952	Myo1h	5	114289166	114365357	48.2861	1.86188	0.554913	-3.35527	0.000792875	0.00291607	48	77	101	14	39	7	47.3017	88.1441	96.0618	14.1771	37.5708	6.46146
ENSMUSG00000042707	Dnali1	4	125055338	125065703	5.4953	1.86135	0.813045	-2.28935	0.0220587	0.0526852	8	11	7	2	3	1	7.88361	12.592	6.65775	2.0253	2.89006	0.923065
ENSMUSG00000021456	Fbp2	13	62836877	62858422	167.825	1.86091	0.552687	-3.36702	0.000759862	0.00280604	195	279	308	27	154	29	192.163	319.379	292.941	27.3415	148.357	26.7689
ENSMUSG00000085766	2810430I11Rik	2	27882925	27887052	5.56016	1.86007	0.863622	-2.1538	0.0312561	0.070753	14	3	11	1	1	4	13.7963	3.43418	10.4622	1.01265	0.963354	3.69226
ENSMUSG00000097403	9230116N13Rik	1	136411916	136415519	23.7558	1.85958	0.571587	-3.25336	0.0011405	0.00402216	38	31	43	18	8	3	37.4471	35.4866	40.8976	18.2277	7.70684	2.7692
ENSMUSG00000029553	Tfec	6	16833373	16898441	5.4268	1.85928	0.977838	-1.90141	0.0572477	0.116882	15	8	4	0	5	0	14.7818	9.15782	3.80443	0	4.81677	0
ENSMUSG00000017756	Slc12a7	13	73733094	73816754	9891.49	1.85652	0.178728	-10.3874	2.83002e-25	8.96575e-24	18965	12052	14829	4356	4201	4660	18689.1	13796.3	14104	4411.1	4047.05	4301.48
ENSMUSG00000066178	6030445D17Rik	4	136462250	136463977	10.6561	1.85586	0.62036	-2.99158	0.00277539	0.00880069	14	17	19	5	4	4	13.7963	19.4604	18.071	5.06324	3.85342	3.69226
ENSMUSG00000035875	AI182371	2	35081861	35101543	6.12371	1.85583	0.763687	-2.43009	0.0150949	0.0381094	9	11	9	2	2	3	8.86906	12.592	8.55996	2.0253	1.92671	2.7692
ENSMUSG00000086449	9030204H09Rik	2	35819190	35823385	9.91216	1.85577	0.811005	-2.28823	0.0221239	0.0528045	36	5	8	3	6	2	35.4762	5.72364	7.60885	3.03795	5.78013	1.84613
ENSMUSG00000050199	Lgr4	2	109917647	110014257	1102.33	1.85503	0.206848	-8.96808	3.01721e-19	6.84405e-18	1522	1578	1985	401	601	471	1499.86	1806.38	1887.95	406.072	578.976	434.764
ENSMUSG00000106734	Gm20559	6	3333194	3346128	99.3094	1.85442	0.345206	-5.37192	7.7901e-08	6.07756e-07	187	119	157	39	63	28	184.279	136.223	149.324	39.4933	60.6913	25.8458
ENSMUSG00000069268	Hist1h2bf	13	23573736	23574196	8.55143	1.85339	0.724295	-2.55888	0.010501	0.0279391	10	17	13	4	1	5	9.85451	19.4604	12.3644	4.0506	0.963354	4.61533
ENSMUSG00000080999	Gm11336	13	23746166	23746499	1.68038	1.85225	1.09379	-1.69342	0.0903751	0.169864	5	2	2	0	1	0	4.92726	2.28946	1.90221	0	0.963354	0
ENSMUSG00000019874	Fabp7	10	57784881	57788450	0.895124	1.85066	1.11556	-1.65896	0.0971246	0.179906	1	3	1	0	0	0	0.985451	3.43418	0.951107	0	0	0
ENSMUSG00000021055	Esr2	12	76120419	76177259	0.895124	1.85066	1.11556	-1.65896	0.0971246	0.179906	1	3	1	0	0	0	0.985451	3.43418	0.951107	0	0	0
ENSMUSG00000031070	Mrgprf	7	145300828	145309557	0.895124	1.85066	1.11556	-1.65896	0.0971246	0.179906	1	3	1	0	0	0	0.985451	3.43418	0.951107	0	0	0
ENSMUSG00000064158	Izumo1	7	45621811	45628823	0.895124	1.85066	1.11556	-1.65896	0.0971246	0.179906	1	3	1	0	0	0	0.985451	3.43418	0.951107	0	0	0
ENSMUSG00000084750	Gm22453	17	36241789	36242106	0.895124	1.85066	1.11556	-1.65896	0.0971246	0.179906	1	3	1	0	0	0	0.985451	3.43418	0.951107	0	0	0
ENSMUSG00000086957	Gm13869	2	103206209	103210357	0.895124	1.85066	1.11556	-1.65896	0.0971246	0.179906	1	3	1	0	0	0	0.985451	3.43418	0.951107	0	0	0
ENSMUSG00000094443	Sgo2b	8	63924694	63952248	0.895124	1.85066	1.11556	-1.65896	0.0971246	0.179906	1	3	1	0	0	0	0.985451	3.43418	0.951107	0	0	0
ENSMUSG00000103085	Gm38120	1	13343563	13348204	0.895124	1.85066	1.11556	-1.65896	0.0971246	0.179906	1	3	1	0	0	0	0.985451	3.43418	0.951107	0	0	0
ENSMUSG00000025375	Aatk	11	120007313	120047167	11.8681	1.85037	0.822762	-2.24897	0.0245144	0.0576195	46	4	9	6	5	2	45.3308	4.57891	8.55996	6.07589	4.81677	1.84613
ENSMUSG00000086924	Gm11766	11	119938511	119942074	11.0775	1.84908	0.694029	-2.66427	0.00771549	0.0214364	19	13	21	9	2	2	18.7236	14.8815	19.9732	9.11384	1.92671	1.84613
ENSMUSG00000062190	Lancl2	6	57702540	57739439	995.01	1.84855	0.380444	-4.85894	1.18018e-06	7.77071e-06	1320	1466	1822	267	759	278	1300.8	1678.17	1732.92	270.377	731.186	256.612
ENSMUSG00000020258	Glyctk	9	106152857	106158138	23.1189	1.84848	0.44778	-4.1281	3.65766e-05	0.000183552	40	30	38	8	10	12	39.4181	34.3418	36.1421	8.10119	9.63354	11.0768
ENSMUSG00000087698	Gm13031	4	140947666	140957902	3.19533	1.84787	0.962584	-1.9197	0.0548962	0.112868	7	4	5	1	2	0	6.89816	4.57891	4.75553	1.01265	1.92671	0
ENSMUSG00000030431	Tmem238	7	4784557	4789656	547.268	1.84759	0.260149	-7.10203	1.22936e-12	1.67718e-11	716	856	940	201	327	201	705.583	979.887	894.04	203.542	315.017	185.536
ENSMUSG00000097345	AA543186	2	25327450	25332571	4.68523	1.84551	0.855228	-2.15791	0.0309346	0.0701624	10	5	8	3	1	1	9.85451	5.72364	7.60885	3.03795	0.963354	0.923065
ENSMUSG00000022236	Ropn1l	15	31441211	31453737	76.4802	1.8444	0.569487	-3.23871	0.0012007	0.00421092	134	94	133	14	71	11	132.05	107.604	126.497	14.1771	68.3982	10.1537
ENSMUSG00000024056	Ndc80	17	71496100	71526857	1085.32	1.84438	1.01427	-1.81844	0.0689975	0.136295	970	1988	2479	9	837	116	955.888	2275.72	2357.79	9.11384	806.328	107.076
ENSMUSG00000092268	Gm20540	17	49427938	49429240	3.37674	1.8443	0.995615	-1.85243	0.0639647	0.128003	11	4	2	1	2	0	10.84	4.57891	1.90221	1.01265	1.92671	0
ENSMUSG00000026621	2018-03-01	1	184786767	184811313	0.836307	1.84383	1.1158	-1.65248	0.0984377	0.181708	2	1	2	0	0	0	1.9709	1.14473	1.90221	0	0	0
ENSMUSG00000031552	Adam18	8	24602246	24674755	0.836307	1.84383	1.1158	-1.65248	0.0984377	0.181708	2	1	2	0	0	0	1.9709	1.14473	1.90221	0	0	0
ENSMUSG00000066007	Zfp600	4	146156824	146198755	0.836307	1.84383	1.1158	-1.65248	0.0984377	0.181708	2	1	2	0	0	0	1.9709	1.14473	1.90221	0	0	0
ENSMUSG00000073610	Gm10549	18	33464163	33472448	0.836307	1.84383	1.1158	-1.65248	0.0984377	0.181708	2	1	2	0	0	0	1.9709	1.14473	1.90221	0	0	0
ENSMUSG00000103827	Gm32950	3	28802804	28805336	0.836307	1.84383	1.1158	-1.65248	0.0984377	0.181708	2	1	2	0	0	0	1.9709	1.14473	1.90221	0	0	0
ENSMUSG00000025780	Itih5	2	10153571	10256529	4.67254	1.84345	0.876594	-2.10297	0.0354682	0.0785727	13	5	5	1	1	3	12.8109	5.72364	4.75553	1.01265	0.963354	2.7692
ENSMUSG00000002257	Def6	17	28207778	28228608	1498.7	1.84325	0.223744	-8.23822	1.74785e-16	3.2707e-15	2058	2247	2578	547	861	603	2028.06	2572.2	2451.95	553.919	829.448	556.608
ENSMUSG00000089774	Slc5a3	16	92058322	92087473	5284.68	1.84305	0.251055	-7.34121	2.11678e-13	3.1053e-12	10488	6427	7562	1636	2890	2581	10335.4	7357.17	7192.27	1656.69	2784.09	2382.43
ENSMUSG00000086163	Gm14206	11	100278706	100291286	6.84218	1.84296	0.737378	-2.49934	0.0124426	0.0322963	10	8	15	3	3	2	9.85451	9.15782	14.2666	3.03795	2.89006	1.84613
ENSMUSG00000065439	Mir140	8	107551244	107551313	2.56494	1.84281	1.04313	-1.76661	0.0772932	0.149717	8	4	1	1	1	0	7.88361	4.57891	0.951107	1.01265	0.963354	0
ENSMUSG00000097746	Gm6225	18	3336416	3366863	4.04438	1.84126	0.921279	-1.9986	0.0456521	0.0968614	8	5	7	3	1	0	7.88361	5.72364	6.65775	3.03795	0.963354	0
ENSMUSG00000075271	Ttc30a1	2	75978247	75981967	100.921	1.83956	0.36379	-5.05665	4.26679e-07	3.00289e-06	118	152	196	55	51	26	116.283	173.999	186.417	55.6957	49.1311	23.9997
ENSMUSG00000017453	Pipox	11	77880615	77894096	3.1439	1.83954	0.968434	-1.8995	0.0574989	0.117313	6	3	7	1	0	2	5.91271	3.43418	6.65775	1.01265	0	1.84613
ENSMUSG00000049811	Fam161a	11	23007531	23030788	18.5525	1.83754	0.588655	-3.12158	0.00179883	0.0060248	18	28	41	10	10	3	17.7381	32.0524	38.9954	10.1265	9.63354	2.7692
ENSMUSG00000053825	Ppfia2	10	106470339	106935952	6.08166	1.83718	0.945176	-1.94374	0.0519263	0.107986	7	10	13	0	6	0	6.89816	11.4473	12.3644	0	5.78013	0
ENSMUSG00000036585	Fgf1	18	38838673	38929404	729.433	1.83668	0.872954	-2.10398	0.0353803	0.0784364	1281	1021	1250	83	655	45	1262.36	1168.77	1188.88	84.0499	630.997	41.5379
ENSMUSG00000035085	1700020L24Rik	11	83437677	83441233	364.376	1.83666	0.267041	-6.87784	6.07689e-12	7.81486e-11	673	442	574	106	209	176	663.209	505.97	545.935	107.341	201.341	162.459
ENSMUSG00000025348	Itga7	10	128933818	128958282	1501.19	1.83647	0.320992	-5.72123	1.05755e-08	9.37315e-08	3332	1699	1945	439	939	628	3283.52	1944.89	1849.9	444.553	904.59	579.685
ENSMUSG00000069309	Hist1h2an	13	21786826	21787218	19.0026	1.8363	0.683418	-2.68694	0.00721103	0.0202072	13	35	41	3	16	4	12.8109	40.0655	38.9954	3.03795	15.4137	3.69226
ENSMUSG00000030409	Dmpk	7	19083849	19093821	450.89	1.83576	0.181939	-10.09	6.11716e-24	1.81909e-22	792	581	706	210	182	217	780.477	665.087	671.481	212.656	175.331	200.305
ENSMUSG00000040836	Gpr161	1	165295789	165326745	252.5	1.83513	0.280246	-6.54826	5.82099e-11	6.80563e-10	376	355	433	77	160	102	370.53	406.378	411.829	77.974	154.137	94.1526
ENSMUSG00000045751	Mms22l	4	24496451	24602950	571.4	1.83403	0.398224	-4.60553	4.11423e-06	2.4759e-05	538	912	1186	197	404	149	530.173	1043.99	1128.01	199.492	389.195	137.537
ENSMUSG00000078850	Gm2348	15	8529135	8529434	6.79051	1.83088	0.768468	-2.3825	0.0171955	0.0425519	13	7	13	1	2	5	12.8109	8.0131	12.3644	1.01265	1.92671	4.61533
ENSMUSG00000002847	Pla1a	16	38396119	38433145	15.3293	1.8293	0.726041	-2.51956	0.0117502	0.0307604	51	11	12	10	5	3	50.258	12.592	11.4133	10.1265	4.81677	2.7692
ENSMUSG00000037033	Clca3b	3	144822623	144849357	29.4169	1.82712	0.492896	-3.70692	0.000209799	0.000888916	69	31	38	12	18	8	67.9961	35.4866	36.1421	12.1518	17.3404	7.38452
ENSMUSG00000080223	Gm13768	2	90174097	90195152	6.63717	1.82701	0.863548	-2.1157	0.0343704	0.076613	12	10	10	6	1	0	11.8254	11.4473	9.51107	6.07589	0.963354	0
ENSMUSG00000042082	Arsb	13	93771630	93943016	642.697	1.82668	0.326182	-5.60019	2.14113e-08	1.81937e-07	1090	848	1032	218	453	187	1074.14	970.729	981.542	220.757	436.4	172.613
ENSMUSG00000030008	Pradc1	6	85446810	85451970	193.35	1.82648	0.305897	-5.9709	2.35954e-09	2.2814e-08	190	308	389	84	92	83	187.236	352.576	369.981	85.0625	88.6286	76.6144
ENSMUSG00000090034	Gm15917	10	81572612	81575940	2.35125	1.82632	1.01827	-1.79355	0.0728844	0.142715	4	3	5	1	1	0	3.94181	3.43418	4.75553	1.01265	0.963354	0
ENSMUSG00000097101	1810034E14Rik	13	64248700	64271852	22.4232	1.82583	0.486099	-3.75608	0.000172595	0.000747074	26	34	44	10	12	7	25.6217	38.9208	41.8487	10.1265	11.5603	6.46146
ENSMUSG00000030321	Efcab12	6	115810729	115838412	19.2347	1.82175	0.674084	-2.70255	0.00688096	0.0194469	38	24	29	16	6	1	37.4471	27.4735	27.5821	16.2024	5.78013	0.923065
ENSMUSG00000067377	Tspan6	X	133891068	133898429	126.259	1.81825	0.275747	-6.59391	4.28385e-11	5.07971e-10	157	195	226	55	47	69	154.716	223.222	214.95	55.6957	45.2777	63.6915
ENSMUSG00000036766	Dner	1	84369839	84696221	42.8585	1.8172	0.431498	-4.21137	2.53827e-05	0.000131591	84	54	61	17	10	30	82.7779	61.8153	58.0175	17.215	9.63354	27.692
ENSMUSG00000097059	Fam120aos	13	48968287	48972031	181.862	1.81694	0.226422	-8.02456	1.01895e-15	1.81082e-14	322	248	264	80	92	75	317.315	283.893	251.092	81.0119	88.6286	69.2299
ENSMUSG00000098687	Mir7k	5	147283189	147283298	3.16555	1.8162	0.968834	-1.87462	0.0608447	0.122737	6	3	7	2	1	0	5.91271	3.43418	6.65775	2.0253	0.963354	0
ENSMUSG00000105206	Gm4870	5	143438393	143439643	25.6662	1.81467	0.728143	-2.49219	0.0126957	0.0328355	26	38	58	1	25	5	25.6217	43.4997	55.1642	1.01265	24.0839	4.61533
ENSMUSG00000024900	Cpt1a	19	3323301	3385732	5959.77	1.81441	0.224217	-8.09221	5.85939e-16	1.06305e-14	7675	8768	10851	2960	2952	2163	7563.34	10037	10320.5	2997.44	2843.82	1996.59
ENSMUSG00000030707	Coro1a	7	126699773	126707787	3.14773	1.81388	0.968987	-1.87193	0.0612157	0.123331	5	8	2	1	1	1	4.92726	9.15782	1.90221	1.01265	0.963354	0.923065
ENSMUSG00000001672	Marveld3	8	109947914	109962203	83.2124	1.81375	0.31002	-5.85042	4.90327e-09	4.5631e-08	154	99	132	38	46	28	151.76	113.328	125.546	38.4807	44.3143	25.8458
ENSMUSG00000039098	Gm9767	10	26078255	26079447	0.842031	1.81278	1.11402	-1.62725	0.103685	0.189182	3	1	1	0	0	0	2.95635	1.14473	0.951107	0	0	0
ENSMUSG00000040919	4930505A04Rik	11	30426006	30471827	0.842031	1.81278	1.11402	-1.62725	0.103685	0.189182	3	1	1	0	0	0	2.95635	1.14473	0.951107	0	0	0
ENSMUSG00000075325	Gm13582	2	60964376	60975151	0.842031	1.81278	1.11402	-1.62725	0.103685	0.189182	3	1	1	0	0	0	2.95635	1.14473	0.951107	0	0	0
ENSMUSG00000085232	Gm11962	11	5495192	5495446	0.842031	1.81278	1.11402	-1.62725	0.103685	0.189182	3	1	1	0	0	0	2.95635	1.14473	0.951107	0	0	0
ENSMUSG00000095361	Gm24967	4	108466944	108467050	0.842031	1.81278	1.11402	-1.62725	0.103685	0.189182	3	1	1	0	0	0	2.95635	1.14473	0.951107	0	0	0
ENSMUSG00000096284	Tcstv1	13	119893388	119894785	0.842031	1.81278	1.11402	-1.62725	0.103685	0.189182	3	1	1	0	0	0	2.95635	1.14473	0.951107	0	0	0
ENSMUSG00000098109	9530085P06Rik	8	121856777	121857603	0.842031	1.81278	1.11402	-1.62725	0.103685	0.189182	3	1	1	0	0	0	2.95635	1.14473	0.951107	0	0	0
ENSMUSG00000030866	Ern2	7	122169893	122186207	554.259	1.81276	0.707923	-2.56067	0.0104471	0.0278063	904	794	921	111	486	75	890.848	908.914	875.969	112.404	468.19	69.2299
ENSMUSG00000071661	Zbtb3	19	8802530	8804854	121.063	1.81266	0.257194	-7.04783	1.81725e-12	2.44561e-11	190	155	213	59	61	44	187.236	177.433	202.586	59.7463	58.7646	40.6149
ENSMUSG00000026888	Grb14	2	64912476	65024987	227.647	1.81262	0.29699	-6.1033	1.03899e-09	1.04987e-08	404	304	339	78	150	80	398.122	347.997	322.425	78.9866	144.503	73.8452
ENSMUSG00000084809	Gm12631	4	88033501	88034998	1.64239	1.81165	1.09784	-1.6502	0.0989019	0.182452	4	1	4	0	1	0	3.94181	1.14473	3.80443	0	0.963354	0
ENSMUSG00000101225	1700008J07Rik	7	127510438	127512869	36.6222	1.80779	0.565243	-3.19825	0.00138265	0.00476646	41	63	65	8	32	7	40.4035	72.1179	61.8219	8.10119	30.8273	6.46146
ENSMUSG00000021714	Cenpk	13	104228611	104252392	172.318	1.80734	0.852561	-2.11989	0.0340151	0.0759429	146	303	376	13	155	25	143.876	346.853	357.616	13.1644	149.32	23.0766
ENSMUSG00000049225	Pdp1	4	11958184	11966452	1494.83	1.80724	0.142607	-12.6729	8.35661e-37	4.69547e-35	2202	2162	2459	679	686	690	2169.96	2474.9	2338.77	687.589	660.861	636.915
ENSMUSG00000036777	Anln	9	22332012	22389188	8584.96	1.80641	0.715603	-2.52431	0.0115924	0.0304049	10483	13599	16342	922	7214	2368	10330.5	15567.2	15543	933.662	6949.64	2185.82
ENSMUSG00000096960	A230028O05Rik	16	25059639	25069058	3.75058	1.80634	0.89549	-2.01716	0.0436793	0.0933789	6	7	5	1	1	2	5.91271	8.0131	4.75553	1.01265	0.963354	1.84613
ENSMUSG00000085776	5430402O13Rik	6	50566643	50594865	7.46852	1.80603	0.711258	-2.53921	0.0111105	0.029325	12	12	11	4	3	2	11.8254	13.7367	10.4622	4.0506	2.89006	1.84613
ENSMUSG00000051758	4930544M13Rik	13	114607237	114697822	0.830583	1.80412	1.11364	-1.62002	0.105229	NA	1	1	3	0	0	0	0.985451	1.14473	2.85332	0	0	0
ENSMUSG00000059173	Pde1a	2	79834453	80129458	0.830583	1.80412	1.11364	-1.62002	0.105229	NA	1	1	3	0	0	0	0.985451	1.14473	2.85332	0	0	0
ENSMUSG00000092363	Gm20391	17	36237254	36237359	0.830583	1.80412	1.11364	-1.62002	0.105229	NA	1	1	3	0	0	0	0.985451	1.14473	2.85332	0	0	0
ENSMUSG00000097937	Gm6967	19	46674273	46675279	0.830583	1.80412	1.11364	-1.62002	0.105229	NA	1	1	3	0	0	0	0.985451	1.14473	2.85332	0	0	0
ENSMUSG00000027796	Smad9	3	54755582	54801257	9.86213	1.80374	0.702756	-2.56666	0.0102682	0.0274354	9	18	19	3	7	2	8.86906	20.6051	18.071	3.03795	6.74348	1.84613
ENSMUSG00000049562	Ap5b1	19	5568074	5571261	388.194	1.80243	0.285867	-6.30514	2.87927e-10	3.11961e-09	555	544	682	194	220	111	546.925	622.732	648.655	196.454	211.938	102.46
ENSMUSG00000021676	Iqgap2	13	95627177	95891922	1622.85	1.80182	0.709294	-2.5403	0.0110759	0.0292448	1832	2606	3190	239	1419	331	1805.35	2983.16	3034.03	242.023	1367	305.535
ENSMUSG00000001948	Spa17	9	37603290	37613722	25.5475	1.80116	0.435476	-4.13607	3.53312e-05	0.00017794	45	29	45	12	12	10	44.3453	33.1971	42.7998	12.1518	11.5603	9.23065
ENSMUSG00000026389	Steap3	1	120190757	120272705	915.667	1.7999	0.224725	-8.00932	1.15347e-15	2.04119e-14	1634	1177	1391	370	336	558	1610.23	1347.34	1322.99	374.68	323.687	515.07
ENSMUSG00000062376	Borcs7	19	46689906	46703382	416.427	1.7997	0.253183	-7.10831	1.17471e-12	1.60788e-11	682	573	652	143	262	166	672.078	655.929	620.122	144.809	252.399	153.229
ENSMUSG00000067389	Gm17080	17	45586120	45588377	8.9361	1.79952	0.674543	-2.66777	0.00763566	0.0212429	17	12	13	5	4	2	16.7527	13.7367	12.3644	5.06324	3.85342	1.84613
ENSMUSG00000023122	Sult1c2	17	53829637	53846339	329.932	1.7989	0.455019	-3.95345	7.70308e-05	0.000361826	756	350	432	87	272	79	745.001	400.655	410.878	88.1004	262.032	72.9221
ENSMUSG00000045876	Pcdhb8	18	37355121	37358604	6.71801	1.7976	0.75441	-2.38279	0.0171822	0.0425291	16	8	8	3	3	2	15.7672	9.15782	7.60885	3.03795	2.89006	1.84613
ENSMUSG00000029516	Cit	5	115845278	116008947	1403.31	1.79628	0.865117	-2.07634	0.0378626	0.0829341	1598	2372	2757	81	1270	219	1574.75	2715.29	2622.2	82.0246	1223.46	202.151
ENSMUSG00000095026	Gm3336	8	70718543	70722634	17.6865	1.79415	0.643031	-2.79014	0.00526854	0.0154101	37	22	24	10	11	1	36.4617	25.184	22.8266	10.1265	10.5969	0.923065
ENSMUSG00000027832	Ptx3	3	66219910	66225805	1.9709	1.79382	1.10266	-1.62681	0.103777	0.189269	12	0	0	0	0	0	11.8254	0	0	0	0	0
ENSMUSG00000044350	Lacc1	14	77024200	77036904	396.681	1.79345	0.323634	-5.5416	2.99713e-08	2.49116e-07	595	542	685	122	285	134	586.344	620.443	651.508	123.543	274.556	123.691
ENSMUSG00000107868	Gm5112	6	122811170	122813537	32.9886	1.79324	0.504634	-3.55355	0.000380073	0.00151174	30	48	75	20	15	8	29.5635	54.9469	71.333	20.253	14.4503	7.38452
ENSMUSG00000069270	Hist1h2ac	13	23681467	23683948	15.9937	1.79299	0.654674	-2.73875	0.00616725	0.0176645	16	24	35	5	13	2	15.7672	27.4735	33.2887	5.06324	12.5236	1.84613
ENSMUSG00000022408	Fam83f	15	80671847	80700420	274.541	1.79219	0.367582	-4.87561	1.08473e-06	7.17396e-06	583	322	363	98	75	203	574.518	368.602	345.252	99.2396	72.2516	187.382
ENSMUSG00000020897	Aurkb	11	69045647	69051664	1737.71	1.79151	0.906484	-1.97633	0.0481178	0.101187	1826	3053	3500	65	1537	278	1799.43	3494.85	3328.87	65.8222	1480.68	256.612
ENSMUSG00000099681	1700052K11Rik	11	105177726	105181433	138.96	1.79119	0.26322	-6.80492	1.01109e-11	1.27818e-10	200	198	237	71	71	48	197.09	226.656	225.412	71.8981	68.3982	44.3071
ENSMUSG00000003559	As3mt	19	46707443	46741095	722.053	1.79106	0.241221	-7.42494	1.12829e-13	1.68968e-12	1117	1013	1169	252	451	293	1100.75	1159.61	1111.84	255.188	434.473	270.458
ENSMUSG00000073489	Ifi204	1	173747293	173766943	518.729	1.79069	0.267557	-6.69273	2.19042e-11	2.6923e-10	788	732	851	322	198	186	776.536	837.941	809.392	326.073	190.744	171.69
ENSMUSG00000002396	Ocel1	8	71371298	71379361	349.735	1.78975	0.262301	-6.82326	8.8995e-12	1.13052e-10	467	526	601	143	213	124	460.206	602.127	571.615	144.809	205.195	114.46
ENSMUSG00000087070	Gm12505	4	55410443	55418842	126.749	1.78837	0.309282	-5.78234	7.3669e-09	6.69444e-08	253	149	182	59	40	75	249.319	170.564	173.101	59.7463	38.5342	69.2299
ENSMUSG00000063239	Grm4	17	27422387	27513341	3.88242	1.78828	1.06556	-1.67826	0.0932973	0.174288	16	4	0	2	0	1	15.7672	4.57891	0	2.0253	0	0.923065
ENSMUSG00000062995	Ica1	6	8630527	8778488	552.489	1.78724	0.299689	-5.96366	2.46652e-09	2.38042e-08	996	704	837	165	376	219	981.51	805.888	796.076	167.087	362.221	202.151
ENSMUSG00000073415	Gm10501	17	34976899	34981788	10.2899	1.78603	0.647151	-2.75984	0.00578294	0.0167015	16	10	23	5	5	3	15.7672	11.4473	21.8755	5.06324	4.81677	2.7692
ENSMUSG00000022360	Atad2	15	58094044	58135082	2422.28	1.78591	0.376815	-4.73948	2.14263e-06	1.3539e-05	2032	4067	4943	645	1587	1075	2002.44	4655.61	4701.32	653.158	1528.84	992.295
ENSMUSG00000062012	Zfp13	17	23575844	23599487	273.444	1.78522	0.217287	-8.21594	2.10511e-16	3.91814e-15	424	363	464	141	133	103	417.831	415.536	441.314	142.783	128.126	95.0757
ENSMUSG00000024269	Tpgs2	18	25127223	25169007	293.964	1.78491	0.375056	-4.75904	1.94518e-06	1.23776e-05	273	482	586	131	185	81	269.028	551.759	557.349	132.657	178.221	74.7683
ENSMUSG00000081323	Rpl7l1-ps1	X	60971990	60972714	3.16697	1.78427	1.00789	-1.7703	0.0766765	0.14873	7	4	5	0	0	3	6.89816	4.57891	4.75553	0	0	2.7692
ENSMUSG00000016179	Camk1g	1	193346346	193370298	12.2479	1.78391	0.736924	-2.42075	0.0154885	0.0389473	41	8	10	5	3	7	40.4035	9.15782	9.51107	5.06324	2.89006	6.46146
ENSMUSG00000053914	Kdm4d	9	14462548	14500482	4.01761	1.78355	0.949275	-1.87886	0.0602638	0.121719	4	10	5	3	0	1	3.94181	11.4473	4.75553	3.03795	0	0.923065
ENSMUSG00000042155	Klhl23	2	69821944	69836651	111.874	1.78341	0.450341	-3.96012	7.49108e-05	0.000352504	155	156	205	44	86	19	152.745	178.578	194.977	44.5565	82.8485	17.5382
ENSMUSG00000024424	Ttc39c	18	12599926	12737050	38.6924	1.78287	0.480612	-3.70959	0.000207596	0.000881016	52	54	73	6	28	18	51.2435	61.8153	69.4308	6.07589	26.9739	16.6152
ENSMUSG00000042109	Csdc2	15	81936759	81950941	88.3814	1.78227	0.379223	-4.6998	2.60423e-06	1.62831e-05	141	120	145	51	18	51	138.949	137.367	137.91	51.6451	17.3404	47.0763
ENSMUSG00000009108	Gnat2	3	108092789	108101432	46.1916	1.78164	0.351035	-5.07537	3.86735e-07	2.73748e-06	58	70	83	21	22	20	57.1562	80.131	78.9419	21.2656	21.1938	18.4613
ENSMUSG00000022422	Dscc1	15	55076099	55090491	61.6867	1.78151	0.947787	-1.87965	0.0601552	0.121553	47	117	135	2	55	7	46.3162	133.933	128.399	2.0253	52.9845	6.46146
ENSMUSG00000054622	D730045B01Rik	5	151367720	151428210	1.65748	1.78101	1.10279	-1.615	0.10631	0.193061	1	2	6	0	1	0	0.985451	2.28946	5.70664	0	0.963354	0
ENSMUSG00000024905	Tesmin	19	3388857	3407823	13.4112	1.78022	0.869825	-2.04664	0.0406936	0.0880892	31	11	24	1	14	0	30.549	12.592	22.8266	1.01265	13.487	0
ENSMUSG00000085068	Gm15895	8	110805638	110807477	1.65383	1.77971	1.10284	-1.61375	0.106581	0.193485	6	1	2	0	1	0	5.91271	1.14473	1.90221	0	0.963354	0
ENSMUSG00000038354	Ankrd35	3	96670131	96691032	21.5911	1.77865	0.616062	-2.88713	0.00388778	0.0117866	22	36	42	2	17	9	21.6799	41.2102	39.9465	2.0253	16.377	8.30759
ENSMUSG00000096054	Syne1	10	5020917	5551482	1003.11	1.77839	0.328392	-5.41546	6.11302e-08	4.83063e-07	1916	1242	1450	289	720	372	1888.12	1421.75	1379.1	292.656	693.615	343.38
ENSMUSG00000026723	Trdmt1	2	13509014	13544668	259.285	1.77736	0.367661	-4.83424	1.33653e-06	8.72028e-06	278	403	503	114	171	67	273.955	461.325	478.407	115.442	164.734	61.8454
ENSMUSG00000107564	Gm44379	6	4364232	4364395	2.33533	1.77623	1.0468	-1.69682	0.0897304	0.168896	5	3	4	0	0	2	4.92726	3.43418	3.80443	0	0	1.84613
ENSMUSG00000099591	Gm17969	1	17993813	17997483	9.97188	1.77479	0.885874	-2.00344	0.0451305	0.0959012	7	17	24	1	10	0	6.89816	19.4604	22.8266	1.01265	9.63354	0
ENSMUSG00000024544	Ldlrad4	18	67933257	68255549	649.209	1.77424	0.21105	-8.40673	4.21602e-17	8.22143e-16	1206	793	973	246	356	305	1188.45	907.769	925.427	249.112	342.954	281.535
ENSMUSG00000053251	Olfr212	6	116506516	116517965	3.12466	1.77399	0.97573	-1.81812	0.0690462	0.136365	4	7	4	2	1	0	3.94181	8.0131	3.80443	2.0253	0.963354	0
ENSMUSG00000098421	Gm27190	6	7193548	7194172	3.00471	1.77395	0.972869	-1.82342	0.0682393	0.135053	4	4	7	0	2	1	3.94181	4.57891	6.65775	0	1.92671	0.923065
ENSMUSG00000024253	Dync2li1	17	84626496	84655558	311.589	1.77386	0.33653	-5.27104	1.3565e-07	1.02566e-06	595	379	458	121	217	89	586.344	433.852	435.607	122.531	209.048	82.1528
ENSMUSG00000090243	Gm16103	1	43785910	43787188	4.6163	1.77345	0.890186	-1.99222	0.0463467	0.0980658	9	8	5	2	3	0	8.86906	9.15782	4.75553	2.0253	2.89006	0
ENSMUSG00000066107	Gm12666	4	92190744	92191749	78.3085	1.77291	0.315214	-5.62447	1.86082e-08	1.59305e-07	105	121	130	29	48	31	103.472	138.512	123.644	29.3668	46.241	28.615
ENSMUSG00000070345	Hsf5	11	87617164	87659542	3.77463	1.7729	0.930304	-1.90572	0.0566862	0.115953	6	8	4	0	2	2	5.91271	9.15782	3.80443	0	1.92671	1.84613
ENSMUSG00000037653	Kctd8	5	69109285	69341679	1.06509	1.772	1.10833	-1.59881	0.109863	0.198217	3	3	0	0	0	0	2.95635	3.43418	0	0	0	0
ENSMUSG00000026196	Bard1	1	71027498	71103146	845.898	1.77168	0.697855	-2.53875	0.0111248	0.0293555	995	1310	1654	103	718	245	980.524	1499.59	1573.13	104.303	691.689	226.151
ENSMUSG00000038253	Hoxa5	6	52201754	52204587	2.39398	1.77012	1.04685	-1.69091	0.090854	0.17061	7	4	1	1	0	1	6.89816	4.57891	0.951107	1.01265	0	0.923065
ENSMUSG00000018102	Hist1h2bc	13	23684199	23692908	397.145	1.76935	0.328076	-5.39311	6.92477e-08	5.43706e-07	626	547	642	155	281	110	616.893	626.166	610.611	156.961	270.703	101.537
ENSMUSG00000074026	Gm6091	8	126476248	126476412	174.062	1.76897	0.56149	-3.1505	0.00162992	0.00551848	126	295	380	27	158	45	124.167	337.695	361.421	27.3415	152.21	41.5379
ENSMUSG00000107730	Gm44238	6	134928992	134930112	1.14189	1.76863	1.10694	-1.59777	0.110094	0.198549	0	1	6	0	0	0	0	1.14473	5.70664	0	0	0
ENSMUSG00000048731	Ggnbp1	17	26973217	27036378	150.183	1.76826	0.333264	-5.30587	1.12138e-07	8.59735e-07	327	187	173	79	75	52	322.243	214.064	164.541	79.9993	72.2516	47.9994
ENSMUSG00000002578	Ikzf4	10	128630843	128645991	40.7801	1.76825	0.361892	-4.88614	1.02833e-06	6.84654e-06	57	66	62	18	17	21	56.1707	75.552	58.9686	18.2277	16.377	19.3844
ENSMUSG00000071633	Gm4952	19	12599974	12628251	3.21059	1.76806	1.0118	-1.74745	0.0805597	0.154693	1	6	9	0	2	1	0.985451	6.86837	8.55996	0	1.92671	0.923065
ENSMUSG00000108688	Gm44985	7	122167029	122168044	91.8736	1.76733	0.472269	-3.74221	0.00018241	0.000785642	165	113	147	20	80	24	162.599	129.354	139.813	20.253	77.0684	22.1536
ENSMUSG00000069273	Hist1h3e	13	23561534	23562369	11.9956	1.76692	0.676763	-2.61084	0.00903213	0.0245663	9	19	28	8	4	3	8.86906	21.7498	26.631	8.10119	3.85342	2.7692
ENSMUSG00000048721	Fndc9	11	46235531	46239872	1.08019	1.76542	1.1077	-1.59377	0.110988	0.199884	0	4	2	0	0	0	0	4.57891	1.90221	0	0	0
ENSMUSG00000020808	Pimreg	11	72042032	72047370	994.858	1.76529	0.880569	-2.00471	0.0449939	0.0956793	1077	1684	2000	56	923	143	1061.33	1927.72	1902.21	56.7083	889.176	131.998
ENSMUSG00000067399	Trim43c	9	88839164	88848190	3.11894	1.76491	0.979406	-1.80202	0.0715415	0.140416	3	7	5	2	1	0	2.95635	8.0131	4.75553	2.0253	0.963354	0
ENSMUSG00000027490	E2f1	2	154559407	154569892	1017.07	1.76426	0.255298	-6.9106	4.82624e-12	6.26151e-11	1211	1524	1886	490	559	364	1193.38	1744.57	1793.79	496.198	538.515	335.996
ENSMUSG00000088909	Gm25432	19	5435900	5435965	9.83433	1.76418	0.787292	-2.24082	0.025038	0.0586225	8	14	25	0	6	6	7.88361	16.0262	23.7777	0	5.78013	5.53839
ENSMUSG00000056666	Retsat	6	72598475	72608425	1601.39	1.76369	0.181944	-9.69362	3.20962e-22	8.78053e-21	2644	2126	2520	696	890	661	2605.53	2433.69	2396.79	704.804	857.385	610.146
ENSMUSG00000044296	Zfp879	11	50832031	50841552	3.12755	1.76344	0.988742	-1.78352	0.0745021	0.145351	5	2	9	2	1	0	4.92726	2.28946	8.55996	2.0253	0.963354	0
ENSMUSG00000027306	Nusap1	2	119618298	119651244	1634.94	1.76301	1.00068	-1.76181	0.0781009	0.151043	1768	2843	3454	16	1364	214	1742.28	3254.46	3285.12	16.2024	1314.02	197.536
ENSMUSG00000106551	Gm1969	5	29832088	29833307	2.98961	1.76244	0.976589	-1.80469	0.0711235	0.139779	7	3	5	0	2	1	6.89816	3.43418	4.75553	0	1.92671	0.923065
ENSMUSG00000029798	Herc6	6	57581000	57664632	44.8746	1.7621	0.348096	-5.06212	4.14627e-07	2.923e-06	63	58	85	22	18	22	62.0834	66.3942	80.8441	22.2783	17.3404	20.3074
ENSMUSG00000097882	0610038B21Rik	8	77517056	77523898	41.4378	1.76196	0.462964	-3.80583	0.000141331	0.000626446	78	47	67	14	32	10	76.8652	53.8022	63.7242	14.1771	30.8273	9.23065
ENSMUSG00000083748	Gm11662	11	104679105	104680655	7.37851	1.76149	0.782727	-2.25046	0.0244198	0.0574387	10	11	14	0	5	4	9.85451	12.592	13.3155	0	4.81677	3.69226
ENSMUSG00000084790	Gm15879	16	4032839	4037847	10.2627	1.7614	0.654436	-2.69148	0.0071136	0.0200001	18	13	17	7	4	2	17.7381	14.8815	16.1688	7.08854	3.85342	1.84613
ENSMUSG00000039253	Fn3krp	11	121421401	121431288	369.554	1.76132	0.291228	-6.0479	1.46745e-09	1.456e-08	512	576	585	231	115	165	504.551	659.363	556.397	233.922	110.786	152.306
ENSMUSG00000025915	Sgk3	1	9798107	9900845	149.544	1.76125	0.361631	-4.87029	1.11432e-06	7.36267e-06	203	241	234	42	52	115	200.047	275.879	222.559	42.5313	50.0944	106.152
ENSMUSG00000021066	Atl1	12	69892614	69966417	29.9468	1.76045	0.47739	-3.68767	0.000226321	0.000951955	59	37	42	20	13	7	58.1416	42.3549	39.9465	20.253	12.5236	6.46146
ENSMUSG00000031286	Glt28d2	3	85869849	85887516	164.038	1.75893	0.222684	-7.89874	2.81734e-15	4.82187e-14	226	245	272	78	76	76	222.712	280.458	258.701	78.9866	73.2149	70.153
ENSMUSG00000075010	AW112010	19	11047617	11050566	128.993	1.75882	0.351746	-5.00026	5.72543e-07	3.9573e-06	249	154	189	68	76	33	245.377	176.288	179.759	68.8601	73.2149	30.4612
ENSMUSG00000020658	Efr3b	12	3962554	4038915	4.55152	1.75769	0.886447	-1.98284	0.0473849	0.0999761	4	12	5	2	2	1	3.94181	13.7367	4.75553	2.0253	1.92671	0.923065
ENSMUSG00000087443	Ppp1r18os	17	35860918	35866886	5.0608	1.75705	0.813875	-2.15887	0.0308604	0.0700408	7	8	9	1	3	2	6.89816	9.15782	8.55996	1.01265	2.89006	1.84613
ENSMUSG00000005611	Mrvi1	7	110868266	110982461	8.6137	1.75668	0.813463	-2.1595	0.0308112	0.0699587	7	13	21	6	4	0	6.89816	14.8815	19.9732	6.07589	3.85342	0
ENSMUSG00000095366	Gm21860	Y	90754513	90754821	1.93936	1.75574	1.11602	-1.57322	0.115667	0.206597	0	6	4	0	1	0	0	6.86837	3.80443	0	0.963354	0
ENSMUSG00000041859	Mcm3	1	20802968	20820312	3925.54	1.75517	0.374024	-4.69268	2.69655e-06	1.68049e-05	3447	6513	7849	1255	2798	1375	3396.85	7455.61	7465.24	1270.87	2695.47	1269.21
ENSMUSG00000029223	Uchl1	5	66676091	66687234	217.852	1.75437	0.439646	-3.99042	6.59575e-05	0.000313772	171	368	452	146	51	98	168.512	421.26	429.9	147.847	49.1311	90.4604
ENSMUSG00000091415	Ak9	10	41303980	41434534	1.53696	1.75418	1.09695	-1.59915	0.109788	0.198141	2	3	3	0	1	0	1.9709	3.43418	2.85332	0	0.963354	0
ENSMUSG00000071256	Zfp213	17	23556769	23564226	208.3	1.75407	0.335823	-5.22319	1.75865e-07	1.30419e-06	268	310	369	139	85	62	264.101	354.866	350.958	140.758	81.8851	57.23
ENSMUSG00000001497	Pax9	12	56691767	56712822	2292.64	1.75396	0.157864	-11.1106	1.11435e-28	4.22361e-27	3984	2951	3491	1108	1097	1032	3926.04	3378.09	3320.31	1122.01	1056.8	952.603
ENSMUSG00000030616	Sytl2	7	90302252	90410719	2636.05	1.75392	0.28249	-6.20878	5.33984e-10	5.57407e-09	4567	3413	4045	699	1594	1428	4500.56	3906.96	3847.23	707.842	1535.59	1318.14
ENSMUSG00000048406	B330016D10Rik	4	141546189	141547892	143.281	1.7537	0.288364	-6.08153	1.19038e-09	1.19532e-08	273	170	213	49	88	64	269.028	194.604	202.586	49.6198	84.7752	59.0762
ENSMUSG00000099969	Gm28960	1	153066481	153089507	1.5037	1.7535	1.09753	-1.59768	0.110114	0.198568	3	2	3	0	0	1	2.95635	2.28946	2.85332	0	0	0.923065
ENSMUSG00000063684	Gm13910	2	108948806	108950233	1480.31	1.75261	0.217046	-8.07482	6.75761e-16	1.2207e-14	2322	1987	2423	564	909	615	2288.22	2274.57	2304.53	571.134	875.689	567.685
ENSMUSG00000020867	Spata20	11	94478904	94486179	7.26419	1.7517	0.749786	-2.33627	0.0194773	0.047322	13	6	16	2	5	2	12.8109	6.86837	15.2177	2.0253	4.81677	1.84613
ENSMUSG00000032014	Oaf	9	43221235	43239911	3421.79	1.75009	0.281274	-6.222	4.90857e-10	5.16527e-09	7500	3665	4532	1768	1207	1821	7390.88	4195.43	4310.42	1790.36	1162.77	1680.9
ENSMUSG00000038239	Hrc	7	45335290	45338974	14.4219	1.74964	0.61499	-2.84499	0.00444123	0.0132696	38	12	18	5	6	8	37.4471	13.7367	17.1199	5.06324	5.78013	7.38452
ENSMUSG00000045394	Epcam	17	87635979	87651106	20.7527	1.74915	0.489499	-3.57334	0.000352454	0.00141212	37	24	35	13	7	8	36.4617	27.4735	33.2887	13.1644	6.74348	7.38452
ENSMUSG00000061062	Gm10093	17	78491565	78493541	2129.36	1.74883	0.220645	-7.92599	2.26329e-15	3.90891e-14	2724	3122	3801	859	1246	902	2684.37	3573.84	3615.16	869.865	1200.34	832.605
ENSMUSG00000052698	Tln2	9	67217087	67559703	2103.15	1.74844	0.729183	-2.39781	0.0164934	0.0410974	3498	2877	3508	421	1900	309	3447.11	3293.38	3336.48	426.325	1830.37	285.227
ENSMUSG00000092335	Zfp977	7	42579783	42592547	5.0102	1.74822	0.805346	-2.17077	0.0299489	0.0682459	8	6	10	2	2	2	7.88361	6.86837	9.51107	2.0253	1.92671	1.84613
ENSMUSG00000011171	Vipr2	12	116077726	116146261	11.328	1.74756	0.772147	-2.26324	0.0236207	0.0558589	38	5	12	2	7	5	37.4471	5.72364	11.4133	2.0253	6.74348	4.61533
ENSMUSG00000028690	Mmachc	4	116702279	116708406	801.313	1.74629	0.263885	-6.61764	3.64978e-11	4.37511e-10	1093	1198	1335	407	458	256	1077.1	1371.38	1269.73	412.148	441.216	236.305
ENSMUSG00000085704	4921531C22Rik	2	179975993	179979013	75.1245	1.74626	0.390231	-4.47494	7.64338e-06	4.36053e-05	98	111	133	42	44	17	96.5742	127.065	126.497	42.5313	42.3876	15.6921
ENSMUSG00000056671	Prelid2	18	41875696	41951194	199.587	1.74588	0.320012	-5.45566	4.87914e-08	3.91797e-07	436	224	254	98	111	69	429.657	256.419	241.581	99.2396	106.932	63.6915
ENSMUSG00000018830	Myh11	16	14194527	14291408	5.77788	1.74526	0.776645	-2.24718	0.0246284	0.0578418	7	10	10	3	2	2	6.89816	11.4473	9.51107	3.03795	1.92671	1.84613
ENSMUSG00000020717	Pecam1	11	106654217	106750628	7.91935	1.74508	0.875031	-1.99431	0.0461181	0.0976613	26	4	9	5	0	4	25.6217	4.57891	8.55996	5.06324	0	3.69226
ENSMUSG00000047654	Tssk6	8	69902184	69903518	25.999	1.74487	0.489332	-3.56582	0.000362722	0.00144963	40	32	48	19	7	9	39.4181	36.6313	45.6531	19.2403	6.74348	8.30759
ENSMUSG00000028066	Pmf1	3	88394143	88410331	1432.7	1.74322	0.394033	-4.42404	9.68714e-06	5.42116e-05	1632	2198	2686	311	1118	569	1608.26	2516.11	2554.67	314.934	1077.03	525.224
ENSMUSG00000028884	Rpa2	4	132768332	132778752	725.19	1.74292	0.291146	-5.98641	2.14527e-09	2.08583e-08	669	1166	1443	300	358	364	659.267	1334.75	1372.45	303.795	344.881	335.996
ENSMUSG00000091019	Gm7502	18	7932782	7933514	1.51041	1.74186	1.09724	-1.58749	0.112402	0.20196	3	2	3	0	1	0	2.95635	2.28946	2.85332	0	0.963354	0
ENSMUSG00000097075	D830044I16Rik	7	126971722	126976098	10.9544	1.74148	0.709405	-2.45485	0.0140943	0.035918	33	9	10	3	5	6	32.5199	10.3026	9.51107	3.03795	4.81677	5.53839
ENSMUSG00000051517	Arhgef39	4	43496142	43499695	342.232	1.74017	0.48558	-3.58369	0.000338774	0.00136334	521	478	570	64	321	83	513.42	547.18	542.131	64.8095	309.237	76.6144
ENSMUSG00000037166	Ppp1r14a	7	29289308	29293801	119.097	1.73894	0.337606	-5.15079	2.59391e-07	1.88414e-06	232	149	162	57	74	35	228.625	170.564	154.079	57.721	71.2882	32.3073
ENSMUSG00000060459	Kng2	16	22985854	23029101	1.03854	1.73852	1.10613	-1.57172	0.116017	0.207044	4	2	0	0	0	0	3.94181	2.28946	0	0	0	0
ENSMUSG00000078131	Krtap1-3	11	99590461	99591339	1.03854	1.73852	1.10613	-1.57172	0.116017	0.207044	4	2	0	0	0	0	3.94181	2.28946	0	0	0	0
ENSMUSG00000083608	Gm14863	X	9344026	9344332	1.03854	1.73852	1.10613	-1.57172	0.116017	0.207044	4	2	0	0	0	0	3.94181	2.28946	0	0	0	0
ENSMUSG00000097121	D130020L05Rik	12	101082451	101088927	13.5619	1.73838	0.578185	-3.00662	0.00264173	0.00842687	26	21	15	7	5	6	25.6217	24.0393	14.2666	7.08854	4.81677	5.53839
ENSMUSG00000026018	Ica1l	1	59982490	60043184	32.8115	1.73749	0.450431	-3.8574	0.000114601	0.000518327	75	36	40	17	16	12	73.9088	41.2102	38.0443	17.215	15.4137	11.0768
ENSMUSG00000001827	Folr1	7	101858331	101870788	2.2158	1.73702	1.03466	-1.67883	0.0931845	0.174139	5	4	2	0	1	1	4.92726	4.57891	1.90221	0	0.963354	0.923065
ENSMUSG00000074136	4930513N10Rik	8	95806744	95821728	38.5608	1.73632	0.451516	-3.84552	0.000120297	0.000541389	38	64	73	14	26	13	37.4471	73.2626	69.4308	14.1771	25.0472	11.9998
ENSMUSG00000033405	Nudt15	14	73518877	73548242	36.421	1.73605	0.507879	-3.41824	0.00063027	0.00237159	50	48	70	5	28	17	49.2726	54.9469	66.5775	5.06324	26.9739	15.6921
ENSMUSG00000023942	Slc29a1	17	45585200	45599606	6307.11	1.73466	0.232547	-7.45937	8.69348e-14	1.31895e-12	11720	7737	9232	3690	2569	2648	11549.5	8856.76	8780.62	3736.67	2474.86	2444.28
ENSMUSG00000026688	Mgst3	1	167371966	167393841	3518.8	1.73344	0.438584	-3.95235	7.73882e-05	0.000363341	5288	4969	5800	704	3146	1033	5211.07	5688.15	5516.42	712.905	3030.71	953.526
ENSMUSG00000071893	Vmn1r4	6	56924015	56958100	2.8544	1.73298	0.952515	-1.81937	0.0688546	0.136116	4	4	6	1	1	1	3.94181	4.57891	5.70664	1.01265	0.963354	0.923065
ENSMUSG00000035373	Ccl7	11	82045712	82047525	27.2054	1.72843	0.673006	-2.56822	0.0102222	0.0273336	88	18	23	4	11	21	86.7197	20.6051	21.8755	4.0506	10.5969	19.3844
ENSMUSG00000097924	A730020E08Rik	6	61172293	61180810	1.51863	1.72839	1.0969	-1.5757	0.115094	0.205732	3	2	3	1	0	0	2.95635	2.28946	2.85332	1.01265	0	0
ENSMUSG00000090066	1110002E22Rik	3	138065052	138081506	7.82848	1.72743	0.703323	-2.4561	0.0140454	0.0358023	14	8	15	4	4	2	13.7963	9.15782	14.2666	4.0506	3.85342	1.84613
ENSMUSG00000107304	Gm43775	5	66069501	66072895	6.19902	1.72692	0.88524	-1.95079	0.0510819	0.106464	13	12	4	2	5	0	12.8109	13.7367	3.80443	2.0253	4.81677	0
ENSMUSG00000044156	Hepacam2	6	3457096	3498298	2.6503	1.72685	1.08049	-1.59821	0.109996	0.198388	6	7	0	1	1	0	5.91271	8.0131	0	1.01265	0.963354	0
ENSMUSG00000103857	Gm37249	9	99307583	99310451	4.48616	1.72671	0.914794	-1.88754	0.0590874	0.119854	2	11	8	1	1	3	1.9709	12.592	7.60885	1.01265	0.963354	2.7692
ENSMUSG00000074052	BC048644	8	121907833	121919690	5.7315	1.72645	0.782128	-2.20738	0.0272878	0.0630398	9	8	10	3	3	1	8.86906	9.15782	9.51107	3.03795	2.89006	0.923065
ENSMUSG00000084338	Gm13531	2	57425167	57425709	3.68281	1.72559	0.93283	-1.84984	0.0643365	0.128648	4	5	9	2	0	2	3.94181	5.72364	8.55996	2.0253	0	1.84613
ENSMUSG00000028979	Masp2	4	148602554	148615499	3.93795	1.72558	0.985666	-1.75067	0.080002	0.153877	16	1	3	1	2	1	15.7672	1.14473	2.85332	1.01265	1.92671	0.923065
ENSMUSG00000044783	Hjurp	1	88262471	88277633	6364.49	1.72519	0.280681	-6.14644	7.92395e-10	8.10911e-09	8458	9237	11083	2127	4394	2546	8334.95	10573.9	10541.1	2153.9	4232.98	2350.12
ENSMUSG00000021707	Dhfr	13	92354726	92389053	768.977	1.72396	0.33847	-5.09337	3.51752e-07	2.5026e-06	590	1277	1600	357	381	347	581.416	1461.82	1521.77	361.516	367.038	320.304
ENSMUSG00000083780	Gm12728	4	105789869	105794711	2.28671	1.72242	1.0464	-1.64605	0.0997528	0.183754	4	1	7	1	1	0	3.94181	1.14473	6.65775	1.01265	0.963354	0
ENSMUSG00000049882	Vcpkmt	12	69577628	69583028	844.063	1.72184	0.164985	-10.4363	1.69212e-25	5.46037e-24	1403	1079	1340	343	448	426	1382.59	1235.16	1274.48	347.339	431.583	393.226
ENSMUSG00000021697	Depdc1b	13	108316332	108407782	523.186	1.7217	0.926233	-1.85882	0.0630526	0.126493	508	913	1087	24	500	58	500.609	1045.14	1033.85	24.3036	481.677	53.5378
ENSMUSG00000045102	Poln	5	34007179	34169448	27.1994	1.72161	0.473103	-3.63898	0.000273717	0.00112966	50	28	48	6	15	17	49.2726	32.0524	45.6531	6.07589	14.4503	15.6921
ENSMUSG00000085882	2610507I01Rik	11	59199836	59202385	68.2865	1.72135	0.347131	-4.9588	7.09315e-07	4.84323e-06	137	87	86	40	28	28	135.007	99.5913	81.7952	40.506	26.9739	25.8458
ENSMUSG00000108327	Gm44939	7	127068456	127071039	2.37092	1.72055	1.05157	-1.63617	0.101805	0.186504	6	3	3	2	0	0	5.91271	3.43418	2.85332	2.0253	0	0
ENSMUSG00000085042	Abhd11os	5	135012114	135013253	12.392	1.7197	0.695784	-2.47161	0.0134507	0.0345016	29	14	15	3	11	2	28.5781	16.0262	14.2666	3.03795	10.5969	1.84613
ENSMUSG00000083284	Gm13688	2	80602733	80603340	2.23073	1.71786	1.03437	-1.66077	0.0967594	0.179421	5	4	2	1	1	0	4.92726	4.57891	1.90221	1.01265	0.963354	0
ENSMUSG00000042647	Acad12	5	121596775	121618938	220.413	1.71756	0.327598	-5.24289	1.5808e-07	1.18112e-06	458	250	297	136	103	71	451.337	286.182	282.479	137.72	99.2255	65.5376
ENSMUSG00000029499	Pxmp2	5	110274282	110286186	36.4408	1.71739	0.415943	-4.12892	3.64477e-05	0.000182993	37	63	64	16	17	18	36.4617	72.1179	60.8708	16.2024	16.377	16.6152
ENSMUSG00000100075	1700018L02Rik	19	29046245	29048729	19.3073	1.71575	0.550234	-3.11822	0.00181948	0.00608676	30	24	35	12	11	3	29.5635	27.4735	33.2887	12.1518	10.5969	2.7692
ENSMUSG00000022330	Osr2	15	35296098	35303305	5.06398	1.71462	1.02436	-1.67385	0.0941609	0.175696	19	2	5	0	0	5	18.7236	2.28946	4.75553	0	0	4.61533
ENSMUSG00000021253	Tgfb3	12	86056745	86079041	1063.83	1.71426	0.170591	-10.049	9.28227e-24	2.72533e-22	1901	1308	1608	475	492	572	1873.34	1497.3	1529.38	481.008	473.97	527.993
ENSMUSG00000037020	Wdr62	7	30240138	30280419	535.374	1.71259	0.475541	-3.60136	0.000316562	0.00128511	599	797	1043	77	457	216	590.285	912.348	992.004	77.974	440.253	199.382
ENSMUSG00000039187	Fanci	7	79391929	79450264	424.059	1.7119	0.898667	-1.90493	0.0567887	0.116129	385	706	933	27	410	51	379.399	808.178	887.383	27.3415	394.975	47.0763
ENSMUSG00000038543	BC028528	3	95883954	95892005	1.51291	1.71064	1.09923	-1.55622	0.119655	0.211995	2	2	4	1	0	0	1.9709	2.28946	3.80443	1.01265	0	0
ENSMUSG00000097129	4930507D05Rik	10	62449489	62451322	1.51291	1.71064	1.09923	-1.55622	0.119655	0.211995	2	2	4	1	0	0	1.9709	2.28946	3.80443	1.01265	0	0
ENSMUSG00000070699	Sars2	7	28741992	28753871	382.702	1.70941	0.321084	-5.32388	1.01579e-07	7.82528e-07	515	556	657	134	282	130	507.507	636.469	624.877	135.695	271.666	119.998
ENSMUSG00000065219	Snord32a	7	45127382	45127464	11.4102	1.70914	0.661594	-2.58336	0.00978418	0.0263176	27	8	19	6	6	3	26.6072	9.15782	18.071	6.07589	5.78013	2.7692
ENSMUSG00000022797	Tfrc	16	32608920	32632794	3798.23	1.70835	0.44681	-3.82343	0.000131609	0.000587602	3492	6298	7365	755	3194	1400	3441.2	7209.5	7004.9	764.55	3076.95	1292.29
ENSMUSG00000056753	C330011M18Rik	8	84065236	84067287	25.6209	1.70791	0.535118	-3.19165	0.00141462	0.00486113	38	42	36	9	21	5	37.4471	48.0786	34.2398	9.11384	20.2304	4.61533
ENSMUSG00000051378	Kif18b	11	102905529	102925124	1215.1	1.70715	0.914822	-1.8661	0.0620271	0.124724	1328	2064	2408	34	1086	269	1308.68	2362.72	2290.27	34.4301	1046.2	248.305
ENSMUSG00000061533	Cep128	12	90998492	91384409	378.921	1.70674	0.471022	-3.62349	0.000290656	0.00119038	369	593	758	102	338	88	363.632	678.824	720.939	103.29	325.614	81.2297
ENSMUSG00000006056	Calcoco2	11	96099326	96111964	1.57172	1.70646	1.10307	-1.54701	0.121861	0.215008	1	4	3	1	0	0	0.985451	4.57891	2.85332	1.01265	0	0
ENSMUSG00000103053	Gm38271	3	106589260	106590862	4.28011	1.70602	0.868491	-1.96435	0.0494891	0.103642	8	8	4	2	1	2	7.88361	9.15782	3.80443	2.0253	0.963354	1.84613
ENSMUSG00000038600	Atp6v0a4	6	38048483	38124586	1.53124	1.70555	1.10369	-1.54532	0.122269	0.215597	1	3	4	0	1	0	0.985451	3.43418	3.80443	0	0.963354	0
ENSMUSG00000101210	Gm28720	6	86494649	86497804	1.53124	1.70555	1.10369	-1.54532	0.122269	0.215597	1	3	4	0	1	0	0.985451	3.43418	3.80443	0	0.963354	0
ENSMUSG00000097684	Gm26645	13	15459980	15461295	0.968279	1.70518	1.10428	-1.54415	0.122551	0.215915	3	0	3	0	0	0	2.95635	0	2.85332	0	0	0
ENSMUSG00000085360	Arhgap27os2	11	103355701	103361092	12.6448	1.7049	0.589649	-2.89138	0.00383559	0.0116555	18	18	22	7	7	3	17.7381	20.6051	20.9243	7.08854	6.74348	2.7692
ENSMUSG00000052551	Adarb2	13	8202866	8768747	20.0005	1.70435	0.473024	-3.60309	0.000314462	0.00127683	28	29	34	7	10	11	27.5926	33.1971	32.3376	7.08854	9.63354	10.1537
ENSMUSG00000107259	Gm5298	5	41853310	41854201	13.1832	1.70417	0.588813	-2.89425	0.00380068	0.0115646	17	17	27	3	8	7	16.7527	19.4604	25.6799	3.03795	7.70684	6.46146
ENSMUSG00000041886	Macc1	12	119314270	119469987	22.9537	1.70369	0.839058	-2.03048	0.0423074	0.0909592	72	15	24	0	23	5	70.9525	17.1709	22.8266	0	22.1572	4.61533
ENSMUSG00000041144	Dnah7b	1	46066315	46373546	74.3357	1.70333	0.373727	-4.5577	5.17176e-06	3.0498e-05	138	106	91	37	47	21	135.992	121.341	86.5507	37.468	45.2777	19.3844
ENSMUSG00000000782	Tcf7	11	52252371	52283014	2186.51	1.70331	0.143889	-11.8377	2.4922e-32	1.11247e-30	3476	2907	3465	964	1000	1225	3425.43	3327.72	3295.58	976.193	963.354	1130.75
ENSMUSG00000025036	Sfxn2	19	46573365	46596898	493.603	1.70227	0.321219	-5.29941	1.16175e-07	8.88728e-07	499	755	970	312	176	214	491.74	864.27	922.574	315.946	169.55	197.536
ENSMUSG00000031523	Dlc1	8	36567751	36953143	22.7172	1.69954	0.471228	-3.60663	0.000310204	0.00126225	33	29	42	6	14	12	32.5199	33.1971	39.9465	6.07589	13.487	11.0768
ENSMUSG00000105135	Gm43667	3	34054335	34055429	20.0025	1.69773	0.483059	-3.51455	0.0004405	0.00172412	26	29	36	7	12	9	25.6217	33.1971	34.2398	7.08854	11.5603	8.30759
ENSMUSG00000097518	Gm26694	17	25794894	25964784	35.7439	1.69746	0.396198	-4.28438	1.83245e-05	9.7522e-05	44	46	73	14	17	20	43.3599	52.6575	69.4308	14.1771	16.377	18.4613
ENSMUSG00000097831	4930540M05Rik	6	119896159	119902653	2.22517	1.6967	1.04981	-1.61619	0.106054	0.192746	1	5	5	0	1	1	0.985451	5.72364	4.75553	0	0.963354	0.923065
ENSMUSG00000037624	Kcnk2	1	189207930	189402273	78.7017	1.69655	0.369074	-4.59678	4.29066e-06	2.57168e-05	105	127	121	20	54	39	103.472	145.38	115.084	20.253	52.0211	35.9995
ENSMUSG00000027011	Ube2e3	2	78868124	78921293	4467.99	1.69651	0.130851	-12.9652	1.92829e-38	1.16513e-36	6992	5987	7110	2233	2092	2194	6890.28	6853.49	6762.37	2261.24	2015.34	2025.2
ENSMUSG00000028691	Prdx1	4	116685544	116700822	11581	1.69571	0.153994	-11.0115	3.36178e-28	1.2338e-26	16529	16228	19241	4790	6182	5974	16288.5	18576.6	18300.2	4850.59	5955.46	5514.39
ENSMUSG00000095385	D630033O11Rik	9	43243599	43280076	0.974003	1.69401	1.10328	-1.53543	0.124679	0.219015	4	0	2	0	0	0	3.94181	0	1.90221	0	0	0
ENSMUSG00000023004	Tuba1b	15	98931425	98934565	6995.22	1.69399	0.353399	-4.79342	1.63962e-06	1.05492e-05	6686	11247	13488	2178	5101	2773	6588.73	12874.8	12828.5	2205.55	4914.07	2559.66
ENSMUSG00000101571	Gm6187	1	9396773	9398687	4.16837	1.69369	0.867184	-1.95309	0.0508093	0.105991	8	5	7	1	1	3	7.88361	5.72364	6.65775	1.01265	0.963354	2.7692
ENSMUSG00000040624	Plekhg1	10	3740364	3967303	2.90061	1.69364	0.976943	-1.73361	0.0829876	0.158517	5	5	4	2	0	1	4.92726	5.72364	3.80443	2.0253	0	0.923065
ENSMUSG00000060675	Pla2g16	19	7557459	7588545	1017.5	1.69336	0.13841	-12.2344	2.03555e-34	1.00552e-32	1598	1332	1649	495	478	515	1574.75	1524.78	1568.38	501.261	460.483	475.379
ENSMUSG00000108624	Gm45091	7	35118044	35119605	23.4655	1.69186	0.484831	-3.48958	0.000483783	0.00187244	53	23	32	10	11	12	52.2289	26.3287	30.4354	10.1265	10.5969	11.0768
ENSMUSG00000037217	Syn1	X	20860511	20921004	331.956	1.69071	0.295133	-5.72866	1.01228e-08	9.00256e-08	597	428	473	186	96	198	588.314	489.944	449.873	188.353	92.482	182.767
ENSMUSG00000043015	Nemp2	1	52630703	52651919	219.598	1.69011	0.217217	-7.78074	7.20996e-15	1.19665e-13	333	286	371	96	129	95	328.155	327.392	352.861	97.2143	124.273	87.6912
ENSMUSG00000107698	Gm44430	6	88519013	88520007	3.55755	1.68957	0.91771	-1.84107	0.0656118	0.130722	3	6	8	2	1	1	2.95635	6.86837	7.60885	2.0253	0.963354	0.923065
ENSMUSG00000061769	Klra6	6	130013033	130026954	11.8734	1.68915	0.65101	-2.59466	0.00946855	0.0255775	9	17	29	4	5	7	8.86906	19.4604	27.5821	4.0506	4.81677	6.46146
ENSMUSG00000068854	Hist2h2be	3	96221119	96223738	277.877	1.68833	0.279936	-6.03114	1.62807e-09	1.60847e-08	447	367	439	94	193	117	440.497	420.115	417.536	95.189	185.927	107.999
ENSMUSG00000107667	C530044C16Rik	6	50776115	50815033	10.1366	1.68683	0.761043	-2.21648	0.0266589	0.0618855	21	15	11	1	10	2	20.6945	17.1709	10.4622	1.01265	9.63354	1.84613
ENSMUSG00000029299	Abcg3	5	104935057	104982718	0.962555	1.68566	1.10271	-1.52865	0.126352	0.221264	2	0	4	0	0	0	1.9709	0	3.80443	0	0	0
ENSMUSG00000086384	Banf2os	2	144059138	144068806	0.962555	1.68566	1.10271	-1.52865	0.126352	0.221264	2	0	4	0	0	0	1.9709	0	3.80443	0	0	0
ENSMUSG00000029363	Rfc5	5	117378103	117389047	681.26	1.6844	0.375411	-4.48682	7.2293e-06	4.1443e-05	668	1083	1309	220	525	234	658.281	1239.74	1245	222.783	505.761	215.997
ENSMUSG00000023083	H2-M10.2	17	36284227	36286490	1.48387	1.68302	1.10423	-1.52415	0.127471	0.222589	4	1	3	0	1	0	3.94181	1.14473	2.85332	0	0.963354	0
ENSMUSG00000099465	Gm3830	8	105164587	105170367	1.48387	1.68302	1.10423	-1.52415	0.127471	0.222589	4	1	3	0	1	0	3.94181	1.14473	2.85332	0	0.963354	0
ENSMUSG00000066057	Gm1976	17	94759944	94834799	72.4647	1.68201	0.391264	-4.29892	1.71636e-05	9.19774e-05	79	106	142	43	40	20	77.8507	121.341	135.057	43.5439	38.5342	18.4613
ENSMUSG00000060981	Hist1h4h	13	23531050	23531519	8.50601	1.68064	0.735081	-2.28634	0.0222347	0.0530507	5	16	18	4	4	3	4.92726	18.3156	17.1199	4.0506	3.85342	2.7692
ENSMUSG00000016756	Cmah	13	24327404	24477377	4.96781	1.68055	0.850945	-1.97492	0.0482775	0.101512	6	10	7	1	4	1	5.91271	11.4473	6.65775	1.01265	3.85342	0.923065
ENSMUSG00000060791	Gmfg	7	28437447	28448233	19.9206	1.68037	0.506389	-3.31834	0.000905536	0.00327268	34	30	26	6	14	8	33.5053	34.3418	24.7288	6.07589	13.487	7.38452
ENSMUSG00000086390	1810019D21Rik	8	106135400	106138525	68.4492	1.68008	0.517192	-3.24846	0.00116032	0.00408306	60	119	129	32	52	11	59.1271	136.223	122.693	32.4048	50.0944	10.1537
ENSMUSG00000004035	Gstm7	3	107926334	107931817	31.4443	1.6798	0.557376	-3.01376	0.00258028	0.00824852	44	46	53	19	21	3	43.3599	52.6575	50.4087	19.2403	20.2304	2.7692
ENSMUSG00000045287	Rtn4rl1	11	75193783	75267769	363.242	1.67916	0.25325	-6.63044	3.34697e-11	4.02602e-10	677	419	547	133	165	237	667.151	479.641	520.255	134.682	158.953	218.766
ENSMUSG00000067206	Lrrc66	5	73606642	73632526	168.814	1.67913	0.497614	-3.37436	0.000739885	0.00273809	246	238	282	150	55	27	242.421	272.445	268.212	151.897	52.9845	24.9228
ENSMUSG00000085589	A430078I02Rik	6	86470277	86480830	2.15474	1.67847	1.03843	-1.61635	0.106019	0.192699	3	2	6	1	1	0	2.95635	2.28946	5.70664	1.01265	0.963354	0
ENSMUSG00000020072	Pbld2	10	63024315	63058813	15.7559	1.6773	0.55355	-3.03007	0.00244493	0.00787501	20	22	30	4	11	7	19.709	25.184	28.5332	4.0506	10.5969	6.46146
ENSMUSG00000103009	Gm4430	2	129197252	129199194	60.0163	1.67719	0.46886	-3.57717	0.000347332	0.00139428	63	93	115	19	50	16	62.0834	106.46	109.377	19.2403	48.1677	14.769
ENSMUSG00000045273	Cenph	13	100759674	100775899	330.646	1.67691	0.504042	-3.32692	0.000878116	0.00319073	276	532	687	89	305	71	271.985	608.995	653.41	90.1257	293.823	65.5376
ENSMUSG00000060176	Kif27	13	58287502	58359122	10.7846	1.67628	0.822126	-2.03896	0.0414538	0.0894	18	13	20	11	2	0	17.7381	14.8815	19.0221	11.1391	1.92671	0
ENSMUSG00000025193	Cutc	19	43752996	43768638	202.993	1.67606	0.296582	-5.65125	1.59289e-08	1.3761e-07	268	307	333	88	137	70	264.101	351.431	316.719	89.1131	131.98	64.6146
ENSMUSG00000058385	Hist1h2bg	13	23571396	23572013	56.2905	1.67464	0.49509	-3.38249	0.000718312	0.00266582	56	95	102	23	45	11	55.1853	108.749	97.0129	23.2909	43.351	10.1537
ENSMUSG00000099162	Gm27168	8	86920477	86921147	4.21922	1.67353	0.882928	-1.89543	0.0580349	0.118156	3	7	10	2	1	2	2.95635	8.0131	9.51107	2.0253	0.963354	1.84613
ENSMUSG00000096141	Dnah7a	1	53397006	53706784	4.84231	1.67307	0.829846	-2.01612	0.0437873	0.0936003	12	5	6	2	2	2	11.8254	5.72364	5.70664	2.0253	1.92671	1.84613
ENSMUSG00000087213	2810408I11Rik	1	64679871	64690659	56.4817	1.67249	0.429286	-3.89597	9.78068e-05	0.0004485	52	80	124	20	39	22	51.2435	91.5782	117.937	20.253	37.5708	20.3074
ENSMUSG00000085971	Gm15411	5	148995651	149015813	8.31579	1.67216	0.697495	-2.39738	0.0165126	0.0411307	11	14	13	3	6	2	10.84	16.0262	12.3644	3.03795	5.78013	1.84613
ENSMUSG00000045238	A730035I17Rik	5	98183121	98185984	18.426	1.6714	0.543053	-3.07779	0.00208543	0.00685153	30	25	29	3	13	10	29.5635	28.6182	27.5821	3.03795	12.5236	9.23065
ENSMUSG00000027342	Pcna	2	132249162	132253314	1552.79	1.67125	0.29936	-5.58275	2.36746e-08	1.99887e-07	1540	2458	2939	544	981	752	1517.6	2813.74	2795.3	550.881	945.051	694.145
ENSMUSG00000087380	2210408F21Rik	6	31220351	31337404	77.9771	1.67007	0.297797	-5.60808	2.04579e-08	1.74281e-07	141	88	124	42	31	41	138.949	100.736	117.937	42.5313	29.864	37.8457
ENSMUSG00000038379	Ttk	9	83834689	83872389	878.119	1.66923	1.02592	-1.62705	0.103728	0.189228	851	1596	1849	7	784	89	838.619	1826.99	1758.6	7.08854	755.27	82.1528
ENSMUSG00000069223	4930451E10Rik	13	55775136	55784505	1.49208	1.66884	1.10395	-1.5117	0.13061	0.226952	4	1	3	1	0	0	3.94181	1.14473	2.85332	1.01265	0	0
ENSMUSG00000086465	Gm16049	17	13759406	13760368	7.28827	1.66829	0.804398	-2.07396	0.0380834	0.0833477	14	10	10	7	1	1	13.7963	11.4473	9.51107	7.08854	0.963354	0.923065
ENSMUSG00000047419	Cmya5	13	93040713	93144724	1.4657	1.66789	1.10735	-1.5062	0.132016	0.228838	2	1	5	0	0	1	1.9709	1.14473	4.75553	0	0	0.923065
ENSMUSG00000060703	Cd302	2	60251993	60284488	79.7543	1.66721	0.326928	-5.09961	3.40352e-07	2.42895e-06	153	91	117	26	49	42	150.774	104.17	111.279	26.3289	47.2044	38.7687
ENSMUSG00000108080	Gm10209	6	56797591	56799197	5.53499	1.66603	0.79176	-2.10421	0.0353602	0.0784001	8	7	11	3	3	1	7.88361	8.0131	10.4622	3.03795	2.89006	0.923065
ENSMUSG00000036196	Slc26a8	17	28637783	28689987	3.67136	1.66565	0.967423	-1.72174	0.0851163	0.161538	2	5	11	2	0	2	1.9709	5.72364	10.4622	2.0253	0	1.84613
ENSMUSG00000054717	Hmgb2	8	57511907	57515999	1328.96	1.66562	0.448081	-3.71724	0.000201412	0.000857739	1267	2133	2570	325	1189	395	1248.57	2441.7	2444.34	329.111	1145.43	364.611
ENSMUSG00000059791	Nrm	17	35861318	35865402	569.006	1.66547	0.247947	-6.71701	1.85486e-11	2.29611e-10	676	885	973	269	337	230	666.165	1013.08	925.427	272.403	324.65	212.305
ENSMUSG00000002108	Nr1h3	2	91184061	91202834	462.741	1.6651	0.263806	-6.31184	2.75733e-10	2.99599e-09	863	528	698	246	267	164	850.444	604.416	663.873	249.112	257.216	151.383
ENSMUSG00000022724	Riox2	16	59471775	59492461	509.568	1.66384	0.154969	-10.7366	6.85156e-27	2.38443e-25	761	684	835	233	265	259	749.928	782.994	794.174	235.947	255.289	239.074
ENSMUSG00000078942	Naip6	13	100281121	100317674	103.107	1.66341	0.363234	-4.57944	4.66233e-06	2.77372e-05	228	97	145	43	67	40	224.683	111.039	137.91	43.5439	64.5447	36.9226
ENSMUSG00000028444	Cntfr	4	41657498	41697089	2.16537	1.66264	1.0577	-1.57194	0.115964	0.207021	3	3	5	0	0	2	2.95635	3.43418	4.75553	0	0	1.84613
ENSMUSG00000008482	Rnf151	17	24715839	24718057	3.50114	1.6623	0.948783	-1.75203	0.0797678	0.153483	4	5	8	0	1	3	3.94181	5.72364	7.60885	0	0.963354	2.7692
ENSMUSG00000074865	Zfp934	13	62479827	62571199	74.9071	1.66205	0.434087	-3.82884	0.000128747	0.00057606	59	122	155	42	42	23	58.1416	139.657	147.422	42.5313	40.4609	21.2305
ENSMUSG00000059734	Ndufs8	19	3908870	3912717	2858.98	1.66193	0.15972	-10.4053	2.34547e-25	7.47611e-24	4265	3844	4679	1154	1538	1571	4202.95	4400.33	4450.23	1168.6	1481.64	1450.14
ENSMUSG00000015880	Ncapg	5	45669919	45700546	1181.72	1.661	0.98212	-1.69124	0.0907904	0.170537	968	2161	2553	25	1121	140	953.917	2473.76	2428.18	25.3162	1079.92	129.229
ENSMUSG00000021371	Mcur1	13	43538393	43560191	1136.63	1.66041	0.215412	-7.70807	1.27737e-14	2.09175e-13	1784	1518	1786	418	716	555	1758.05	1737.7	1698.68	423.287	689.762	512.301
[truncated: 45,731 more rows]

## Sheet: Table S3
Table S3: HOMER motif analysis on ATAC-Seq on “KAC-P” and “KC” cells.
Motif Name	Consensus	P-value	Log P-value	q-value (Benjamini)	# of Target Sequences with Motif(of 1206)	% of Target Sequences with Motif	# of Background Sequences with Motif(of 48165)	% of Background Sequences with Motif
Atf3(bZIP)/GBM-ATF3-ChIP-Seq(GSE33912)/Homer	DATGASTCATHN	1e-136	-314	0	348	0.2886	2861	0.0594
BATF(bZIP)/Th17-BATF-ChIP-Seq(GSE39756)/Homer	DATGASTCAT	1e-128	-296.2	0	341	0.2828	2911.3	0.0604
AP-1(bZIP)/ThioMac-PU.1-ChIP-Seq(GSE21512)/Homer	VTGACTCATC	1e-127	-294.3	0	359	0.2977	3272.2	0.0679
Fra1(bZIP)/BT549-Fra1-ChIP-Seq(GSE46166)/Homer	NNATGASTCATH	1e-120	-277.5	0	299	0.2479	2341.4	0.0486
RUNX1(Runt)/Jurkat-RUNX1-ChIP-Seq(GSE29180)/Homer	AAACCACARM	1e-118	-272.9	0	466	0.3864	5921.3	0.1229
RUNX2(Runt)/PCa-RUNX2-ChIP-Seq(GSE33889)/Homer	NWAACCACADNN	1e-115	-266.8	0	419	0.3474	4899.4	0.1017
RUNX(Runt)/HPC7-Runx1-ChIP-Seq(GSE22178)/Homer	SAAACCACAG	1e-112	-258.4	0	376	0.3118	4059.9	0.0843
RUNX-AML(Runt)/CD4+-PolII-ChIP-Seq(Barski et al.)/Homer	GCTGTGGTTW	1e-110	-253.4	0	363	0.301	3847.9	0.0799
Fosl2(bZIP)/3T3L1-Fosl2-ChIP-Seq(GSE56872)/Homer	NATGASTCABNN	1e-91	-211.4	0	207	0.1716	1407.9	0.0292
Jun-AP1(bZIP)/K562-cJun-ChIP-Seq(GSE31477)/Homer	GATGASTCATCN	1e-78	-179.9	0	162	0.1343	980.2	0.0203
Bach2(bZIP)/OCILy7-Bach2-ChIP-Seq(GSE44420)/Homer	TGCTGAGTCA	1e-51	-117.8	0	122	0.1012	867.8	0.018
NF-E2(bZIP)/K562-NFE2-ChIP-Seq(GSE31477)/Homer	GATGACTCAGCA	1e-28	-64.6	0	51	0.0423	257.4	0.0053
TEAD4(TEA)/Tropoblast-Tead4-ChIP-Seq(GSE37350)/Homer	CCWGGAATGY	1e-26	-61.29	0	210	0.1741	3778.1	0.0784
TEAD(TEA)/Fibroblast-PU.1-ChIP-Seq(Unpublished)/Homer	YCWGGAATGY	1e-25	-59.19	0	174	0.1443	2877.9	0.0597
Bach1(bZIP)/K562-Bach1-ChIP-Seq(GSE31477)/Homer	AWWNTGCTGAGTCAT	1e-24	-56.44	0	45	0.0373	231.7	0.0048
Nrf2(bZIP)/Lymphoblast-Nrf2-ChIP-Seq(GSE37589)/Homer	HTGCTGAGTCAT	1e-23	-54.64	0	43	0.0357	217.2	0.0045
KLF5(Zf)/LoVo-KLF5-ChIP-Seq(GSE49402)/Homer	DGGGYGKGGC	1e-19	-45.07	0	268	0.2222	6092.2	0.1265
Fox:Ebox(Forkhead,bHLH)/Panc1-Foxa2-ChIP-Seq(GSE47459)/Homer	NNNVCTGWGYAAACASN	1e-15	-36.54	0	232	0.1924	5364.2	0.1113
CTCF(Zf)/CD4+-CTCF-ChIP-Seq(Barski et al.)/Homer	AYAGTGCCMYCTRGTGGCCA	1e-15	-35.95	0	57	0.0473	621.3	0.0129
NFAT:AP1(RHD,bZIP)/Jurkat-NFATC1-ChIP-Seq(Jolma et al.)/Homer	SARTGGAAAAWRTGAGTCAB	1e-15	-35.55	0	57	0.0473	627.4	0.013
TEAD2(TEA)/Py2T-Tead2-ChIP-Seq(GSE55709)/Homer	CCWGGAATGY	1e-14	-34.11	0	127	0.1053	2358.3	0.049
EKLF(Zf)/Erythrocyte-Klf1-ChIP-Seq(GSE20478)/Homer	NWGGGTGTGGCY	1e-14	-32.44	0	72	0.0597	1005.1	0.0209
Rfx1(HTH)/NPC-H3K4me1-ChIP-Seq(GSE16256)/Homer	KGTTGCCATGGCAA	1e-13	-30.16	0	64	0.0531	869.2	0.018
Rfx5(HTH)/GM12878-Rfx5-ChIP-Seq(GSE31477)/Homer	SCCTAGCAACAG	1e-11	-27.32	0	105	0.0871	1981.9	0.0411
Klf4(Zf)/mES-Klf4-ChIP-Seq(GSE11431)/Homer	GCCACACCCA	1e-10	-24.78	0	95	0.0788	1793.1	0.0372
Rfx2(HTH)/LoVo-RFX2-ChIP-Seq(GSE49402)/Homer	GTTGCCATGGCAACM	1e-10	-24.08	0	38	0.0315	420.3	0.0087
X-box(HTH)/NPC-H3K4me1-ChIP-Seq(GSE16256)/Homer	GGTTGCCATGGCAA	1e-10	-23.85	0	40	0.0332	464.2	0.0096
ETS:RUNX(ETS,Runt)/Jurkat-RUNX1-ChIP-Seq(GSE17954)/Homer	RCAGGATGTGGT	1e-10	-23.67	0	34	0.0282	348.9	0.0072
Foxa2(Forkhead)/Liver-Foxa2-ChIP-Seq(GSE25694)/Homer	CYTGTTTACWYW	1e-10	-23.31	0	158	0.131	3713.9	0.0771
FOXA1(Forkhead)/LNCAP-FOXA1-ChIP-Seq(GSE27824)/Homer	WAAGTAAACA	1e-09	-22.03	0	222	0.1841	5858.9	0.1216
RFX(HTH)/K562-RFX3-ChIP-Seq(SRA012198)/Homer	CGGTTGCCATGGCAAC	1e-09	-21.97	0	34	0.0282	372	0.0077
MafA(bZIP)/Islet-MafA-ChIP-Seq(GSE30298)/Homer	TGCTGACTCA	1e-08	-20.43	0	169	0.1401	4221.2	0.0876
HNF4a(NR),DR1/HepG2-HNF4a-ChIP-Seq(GSE25021)/Homer	CARRGKBCAAAGTYCA	1e-08	-20.37	0	108	0.0896	2334	0.0484
MafK(bZIP)/C2C12-MafK-ChIP-Seq(GSE36030)/Homer	GCTGASTCAGCA	1e-08	-19.69	0	70	0.058	1284.9	0.0267
Sp1(Zf)/Promoter/Homer	GGCCCCGCCCCC	1e-08	-19.33	0	54	0.0448	880	0.0183
BORIS(Zf)/K562-CTCFL-ChIP-Seq(GSE32465)/Homer	CNNBRGCGCCCCCTGSTGGC	1e-08	-18.89	0	55	0.0456	916.9	0.019
NFY(CCAAT)/Promoter/Homer	RGCCAATSRG	1e-08	-18.69	0	160	0.1327	4036.3	0.0838
FOXA1(Forkhead)/MCF7-FOXA1-ChIP-Seq(GSE26831)/Homer	WAAGTAAACA	1e-07	-16.91	0	181	0.1501	4843.8	0.1005
Six1(Homeobox)/Myoblast-Six1-ChIP-Chip(GSE20150)/Homer	GKVTCADRTTWC	1e-07	-16.88	0	59	0.0489	1080.5	0.0224
NFAT(RHD)/Jurkat-NFATC1-ChIP-Seq(Jolma et al.)/Homer	ATTTTCCATT	1e-07	-16.77	0	157	0.1302	4060.8	0.0843
FOXP1(Forkhead)/H9-FOXP1-ChIP-Seq(GSE31006)/Homer	NYYTGTTTACHN	1e-05	-12.74	0	80	0.0663	1854.1	0.0385
ETS1(ETS)/Jurkat-ETS1-ChIP-Seq(GSE17954)/Homer	ACAGGAAGTG	1e-05	-11.96	0	169	0.1401	4824	0.1001
AMYB(HTH)/Testes-AMYB-ChIP-Seq(GSE44588)/Homer	TGGCAGTTGG	1e-05	-11.84	0	264	0.2189	8192	0.17
NF1:FOXA1(CTF,Forkhead)/LNCAP-FOXA1-ChIP-Seq(GSE27824)/Homer	WNTGTTTRYTTTGGCA	0.0001	-10.98	0.0001	18	0.0149	219.1	0.0045
Mef2a(MADS)/HL1-Mef2a.biotin-ChIP-Seq(GSE21529)/Homer	CYAAAAATAG	0.0001	-10.86	0.0001	66	0.0547	1524.4	0.0316
Foxh1(Forkhead)/hESC-FOXH1-ChIP-Seq(GSE29422)/Homer	NNTGTGGATTSS	0.0001	-10.73	0.0001	99	0.0821	2572.5	0.0534
MITF(bHLH)/MastCells-MITF-ChIP-Seq(GSE48085)/Homer	RTCATGTGAC	0.0001	-10.37	0.0002	149	0.1235	4275.4	0.0887
Foxo1(Forkhead)/RAW-Foxo1-ChIP-Seq(Fan et al.)/Homer	CTGTTTAC	0.0001	-9.852	0.0003	284	0.2355	9159.3	0.1901
Atf2(bZIP)/3T3L1-Atf2-ChIP-Seq(GSE56872)/Homer	NRRTGACGTCAT	0.0001	-9.626	0.0004	56	0.0464	1283.4	0.0266
CEBP(bZIP)/ThioMac-CEBPb-ChIP-Seq(GSE21512)/Homer	ATTGCGCAAC	0.0001	-9.566	0.0004	96	0.0796	2555.5	0.053
JunD(bZIP)/K562-JunD-ChIP-Seq/Homer	ATGACGTCATCN	0.0001	-9.374	0.0004	20	0.0166	295.8	0.0061
Isl1(Homeobox)/Neuron-Isl1-ChIP-Seq(GSE31456)/Homer	CTAATKGV	0.001	-8.27	0.0013	284	0.2355	9374.6	0.1946
c-Jun-CRE(bZIP)/K562-cJun-ChIP-Seq(GSE31477)/Homer	ATGACGTCATCY	0.001	-7.932	0.0018	49	0.0406	1157.2	0.024
PU.1(ETS)/ThioMac-PU.1-ChIP-Seq(GSE21512)/Homer	AGAGGAAGTG	0.001	-7.411	0.003	86	0.0713	2387.2	0.0496
Fli1(ETS)/CD8-FLI-ChIP-Seq(GSE20898)/Homer	NRYTTCCGGH	0.001	-6.98	0.0045	160	0.1327	5010.7	0.104
ERG(ETS)/VCaP-ERG-ChIP-Seq(GSE14097)/Homer	ACAGGAAGTG	0.001	-6.931	0.0046	228	0.1891	7493.9	0.1555
Atf7(bZIP)/3T3L1-Atf7-ChIP-Seq(GSE56872)/Homer	NGRTGACGTCAY	0.001	-6.928	0.0046	69	0.0572	1859.2	0.0386
Atf1(bZIP)/K562-ATF1-ChIP-Seq(GSE31477)/Homer	GATGACGTCA	0.01	-6.518	0.0067	89	0.0738	2565.5	0.0533
Gfi1b(Zf)/HPC7-Gfi1b-ChIP-Seq(GSE22178)/Homer	MAATCACTGC	0.01	-6.367	0.0077	104	0.0862	3097.4	0.0643
MYB(HTH)/ERMYB-Myb-ChIPSeq(GSE22095)/Homer	GGCVGTTR	0.01	-6.176	0.0091	270	0.2239	9176.1	0.1905
Srebp1a(bHLH)/HepG2-Srebp1a-ChIP-Seq(GSE31477)/Homer	RTCACSCCAY	0.01	-6.14	0.0093	36	0.0299	853.1	0.0177
Smad3(MAD)/NPC-Smad3-ChIP-Seq(GSE36673)/Homer	TWGTCTGV	0.01	-6.134	0.0093	444	0.3682	15842.9	0.3288
BMYB(HTH)/Hela-BMYB-ChIP-Seq(GSE27030)/Homer	NHAACBGYYV	0.01	-6.123	0.0093	229	0.1899	7652.7	0.1588
Cdx2(Homeobox)/mES-Cdx2-ChIP-Seq(GSE14586)/Homer	GYMATAAAAH	0.01	-5.733	0.0133	96	0.0796	2883.4	0.0598
Nkx3.1(Homeobox)/LNCaP-Nkx3.1-ChIP-Seq(GSE28264)/Homer	AAGCACTTAA	0.01	-5.701	0.0136	370	0.3068	13069.4	0.2713
E2F4(E2F)/K562-E2F4-ChIP-Seq(GSE31477)/Homer	GGCGGGAAAH	0.01	-5.656	0.014	47	0.039	1230.9	0.0256
USF1(bHLH)/GM12878-Usf1-ChIP-Seq(GSE32465)/Homer	SGTCACGTGR	0.01	-5.23	0.0211	67	0.0556	1930.6	0.0401
MafF(bZIP)/HepG2-MafF-ChIP-Seq(GSE31477)/Homer	HWWGTCAGCAWWTTT	0.01	-5.201	0.0214	39	0.0323	1002.6	0.0208
HOXA9(Homeobox)/HSC-Hoxa9-ChIP-Seq(GSE33509)/Homer	GGCCATAAATCA	0.01	-4.998	0.0258	89	0.0738	2716.1	0.0564
NF1-halfsite(CTF)/LNCaP-NF1-ChIP-Seq(Unpublished)/Homer	YTGCCAAG	0.01	-4.941	0.027	256	0.2123	8869.7	0.1841
PAX3:FKHR-fusion(Paired,Homeobox)/Rh4-PAX3:FKHR-ChIP-Seq(GSE19063)/Homer	ACCRTGACTAATTNN	0.01	-4.846	0.0292	38	0.0315	993	0.0206
Reverb(NR),DR2/RAW-Reverba.biotin-ChIP-Seq(GSE45914)/Homer	GTRGGTCASTGGGTCA	0.1	-4.505	0.0405	26	0.0216	632.7	0.0131
Maz(Zf)/HepG2-Maz-ChIP-Seq(GSE31477)/Homer	GGGGGGGG	0.1	-4.423	0.0434	161	0.1335	5403.1	0.1122
STAT4(Stat)/CD4-Stat4-ChIP-Seq(GSE22104)/Homer	NYTTCCWGGAAR	0.1	-4.411	0.0434	128	0.1061	4191.1	0.087
CLOCK(bHLH)/Liver-Clock-ChIP-Seq(GSE39860)/Homer	GHCACGTG	0.1	-4.371	0.0445	81	0.0672	2504.7	0.052
Ets1-distal(ETS)/CD4+-PolII-ChIP-Seq(Barski et al.)/Homer	MACAGGAAGT	0.1	-4.204	0.0519	47	0.039	1340.7	0.0278
Stat3+il21(Stat)/CD4-Stat3-ChIP-Seq(GSE19198)/Homer	SVYTTCCNGGAARB	0.1	-4.102	0.0567	99	0.0821	3181.9	0.066
Srebp2(bHLH)/HepG2-Srebp2-ChIP-Seq(GSE31477)/Homer	CGGTCACSCCAC	0.1	-3.828	0.0736	23	0.0191	576.7	0.012
Sox10(HMG)/SciaticNerve-Sox3-ChIP-Seq(GSE35132)/Homer	CCWTTGTYYB	0.1	-3.814	0.0737	233	0.1932	8224.9	0.1707
NFkB-p65-Rel(RHD)/ThioMac-LPS-Expression(GSE23622)/Homer	GGAAATTCCC	0.1	-3.655	0.0853	10	0.0083	193.3	0.004
Usf2(bHLH)/C2C12-Usf2-ChIP-Seq(GSE36030)/Homer	GTCACGTGGT	0.1	-3.613	0.0879	44	0.0365	1290.6	0.0268
Nur77(NR)/K562-NR4A1-ChIP-Seq(GSE31363)/Homer	TGACCTTTNCNT	0.1	-3.6	0.088	28	0.0232	752.7	0.0156
Nkx6.1(Homeobox)/Islet-Nkx6.1-ChIP-Seq(GSE40975)/Homer	GKTAATGR	0.1	-3.561	0.0904	330	0.2736	12012	0.2493
Sox3(HMG)/NPC-Sox3-ChIP-Seq(GSE33059)/Homer	CCWTTGTY	0.1	-3.405	0.1044	243	0.2015	8698.1	0.1805
Mef2c(MADS)/GM12878-Mef2c-ChIP-Seq(GSE32465)/Homer	DCYAAAAATAGM	0.1	-3.157	0.1322	50	0.0415	1545.3	0.0321
ETV1(ETS)/GIST48-ETV1-ChIP-Seq(GSE22441)/Homer	AACCGGAAGT	0.1	-3.097	0.1387	183	0.1517	6480.7	0.1345
CRE(bZIP)/Promoter/Homer	CSGTGACGTCAC	0.1	-3.075	0.1402	28	0.0232	791.4	0.0164
Stat3(Stat)/mES-Stat3-ChIP-Seq(GSE11431)/Homer	CTTCCGGGAA	0.1	-2.861	0.1717	65	0.0539	2119.3	0.044
ELF5(ETS)/T47D-ELF5-ChIP-Seq(GSE30407)/Homer	ACVAGGAAGT	0.1	-2.787	0.1827	99	0.0821	3381.2	0.0702
Tbx20(T-box)/Heart-Tbx20-ChIP-Seq(GSE29636)/Homer	GGTGYTGACAGS	0.1	-2.735	0.1903	36	0.0299	1097.2	0.0228
MyoD(bHLH)/Myotube-MyoD-ChIP-Seq(GSE21614)/Homer	RRCAGCTGYTSY	0.1	-2.524	0.2324	104	0.0862	3616.5	0.0751
Oct4(POU,Homeobox)/mES-Oct4-ChIP-Seq(GSE11431)/Homer	ATTTGCATAW	0.1	-2.522	0.2324	57	0.0473	1875.1	0.0389
IRF4(IRF)/GM12878-IRF4-ChIP-Seq(GSE32465)/Homer	ACTGAAACCA	0.1	-2.501	0.2328	59	0.0489	1951.9	0.0405
GABPA(ETS)/Jurkat-GABPa-ChIP-Seq(GSE17954)/Homer	RACCGGAAGT	0.1	-2.397	0.2554	118	0.0978	4169.5	0.0865
CEBP:AP1(bZIP)/ThioMac-CEBPb-ChIP-Seq(GSE21512)/Homer	DRTGTTGCAA	1	-2.299	0.2788	90	0.0746	3134.3	0.0651
Unknown(Homeobox)/Limb-p300-ChIP-Seq/Homer	SSCMATWAAA	1	-2.278	0.2819	81	0.0672	2801.5	0.0582
NFkB-p65(RHD)/GM12787-p65-ChIP-Seq(GSE19485)/Homer	WGGGGATTTCCC	1	-2.273	0.2819	58	0.0481	1948.2	0.0404
HOXD13(Homeobox)/Chicken-Hoxd13-ChIP-Seq(GSE38910)/Homer	NCYAATAAAA	1	-2.127	0.3211	127	0.1053	4572.3	0.0949
AP-2alpha(AP2)/Hela-AP2alpha-ChIP-Seq(GSE31477)/Homer	ATGCCCTGAGGC	1	-2.116	0.3215	87	0.0721	3057.6	0.0635
HRE(HSF)/HepG2-HSF1-ChIP-Seq(GSE31477)/Homer	BSTTCTRGAABVTTCYAGAA	1	-2.006	0.3552	20	0.0166	607.6	0.0126
Oct2(POU,Homeobox)/Bcell-Oct2-ChIP-Seq(GSE21512)/Homer	ATATGCAAAT	1	-1.999	0.3552	33	0.0274	1072.8	0.0223
Hoxc9(Homeobox)/Ainv15-Hoxc9-ChIP-Seq(GSE21812)/Homer	GGCCATAAATCA	1	-1.994	0.3552	54	0.0448	1844.3	0.0383
Pax8(Paired,Homeobox)/Thyroid-Pax8-ChIP-Seq(GSE26938)/Homer	GTCATGCHTGRCTGS	1	-1.993	0.3552	48	0.0398	1622.2	0.0337
EWS:ERG-fusion(ETS)/CADO_ES1-EWS:ERG-ChIP-Seq(SRA014231)/Homer	ATTTCCTGTN	1	-1.986	0.3552	89	0.0738	3159.8	0.0656
E2F7(E2F)/Hela-E2F7-ChIP-Seq(GSE32673)/Homer	VDTTTCCCGCCA	1	-1.981	0.3552	11	0.0091	301	0.0062
SPDEF(ETS)/VCaP-SPDEF-ChIP-Seq(SRA014231)/Homer	ASWTCCTGBT	1	-1.944	0.3565	132	0.1095	4809.2	0.0998
RORgt(NR)/EL4-RORgt.Flag-ChIP-Seq(GSE56019)/Homer	AAYTAGGTCA	1	-1.939	0.3565	18	0.0149	543.4	0.0113
EHF(ETS)/LoVo-EHF-ChIP-Seq(GSE49402)/Homer	AVCAGGAAGT	1	-1.905	0.3639	162	0.1343	5975.5	0.124
Znf263(Zf)/K562-Znf263-ChIP-Seq(GSE31477)/Homer	CVGTSCTCCC	1	-1.88	0.3697	218	0.1808	8155.8	0.1693
HRE(HSF)/Striatum-HSF1-ChIP-Seq(GSE38000)/Homer	TTCTAGAABNTTCTA	1	-1.841	0.3807	28	0.0232	910	0.0189
EBF(EBF)/proBcell-EBF-ChIP-Seq(GSE21978)/Homer	DGTCCCYRGGGA	1	-1.811	0.3889	23	0.0191	733.9	0.0152
Elk1(ETS)/Hela-Elk1-ChIP-Seq(GSE31477)/Homer	HACTTCCGGY	1	-1.805	0.3889	65	0.0539	2289	0.0475
Smad4(MAD)/ESC-SMAD4-ChIP-Seq(GSE29422)/Homer	VBSYGTCTGG	1	-1.794	0.3889	224	0.1857	8418.3	0.1747
CArG(MADS)/PUER-Srf-ChIP-Seq(Sullivan et al.)/Homer	CCATATATGGNM	1	-1.755	0.4004	37	0.0307	1251.1	0.026
CEBP:CEBP(bZIP)/MEF-Chop-ChIP-Seq(GSE35681)/Homer	NTNATGCAAYMNNHTGMAAY	1	-1.75	0.4004	17	0.0141	525.4	0.0109
Brachyury(T-box)/Mesoendoderm-Brachyury-ChIP-exo(GSE54963)/Homer	ANTTMRCASBNNNGTGYKAAN	1	-1.681	0.4239	37	0.0307	1262.7	0.0262
Sox2(HMG)/mES-Sox2-ChIP-Seq(GSE11431)/Homer	BCCATTGTTC	1	-1.67	0.4247	113	0.0937	4151.7	0.0862
Oct4:Sox17(POU,Homeobox,HMG)/F9-Sox17-ChIP-Seq(GSE44553)/Homer	CCATTGTATGCAAAT	1	-1.636	0.4359	17	0.0141	536.8	0.0111
GATA(Zf),IR4/iTreg-Gata3-ChIP-Seq(GSE20898)/Homer	NAGATWNBNATCTNN	1	-1.623	0.4376	8	0.0066	222.9	0.0046
E-box(bHLH)/Promoter/Homer	SSGGTCACGTGA	1	-1.615	0.4377	10	0.0083	291.8	0.0061
PBX1(Homeobox)/MCF7-PBX1-ChIP-Seq(GSE28007)/Homer	GSCTGTCACTCA	1	-1.612	0.4377	13	0.0108	396.2	0.0082
Pdx1(Homeobox)/Islet-Pdx1-ChIP-Seq(SRA008281)/Homer	YCATYAATCA	1	-1.584	0.4439	105	0.0871	3866.7	0.0803
VDR(NR),DR3/GM10855-VDR+vitD-ChIP-Seq(GSE22484)/Homer	ARAGGTCANWGAGTTCANNN	1	-1.561	0.4507	26	0.0216	872.1	0.0181
SpiB(ETS)/OCILY3-SPIB-ChIP-Seq(GSE56857)/Homer	AAAGRGGAAGTG	1	-1.523	0.4642	28	0.0232	952	0.0198
Lhx2(Homeobox)/HFSC-Lhx2-ChIP-Seq(GSE48068)/Homer	TAATTAGN	1	-1.49	0.4761	127	0.1053	4744.7	0.0985
PAX5(Paired,Homeobox),condensed/GM12878-PAX5-ChIP-Seq(GSE32465)/Homer	GTCACGCTCSCTGM	1	-1.435	0.499	14	0.0116	448.1	0.0093
YY1(Zf)/Promoter/Homer	CAAGATGGCGGC	1	-1.348	0.5402	11	0.0091	348.3	0.0072
Smad2(MAD)/ES-SMAD2-ChIP-Seq(GSE29422)/Homer	CTGTCTGG	1	-1.295	0.5647	215	0.1783	8257.2	0.1714
Lhx3(Homeobox)/Neuron-Lhx3-ChIP-Seq(GSE31456)/Homer	ADBTAATTAR	1	-1.262	0.5791	194	0.1609	7445.5	0.1545
Tbet(T-box)/CD8-Tbet-ChIP-Seq(GSE33802)/Homer	AGGTGTGAAM	1	-1.256	0.5791	135	0.1119	5133.5	0.1066
IRF2(IRF)/Erythroblas-IRF2-ChIP-Seq(GSE36985)/Homer	GAAASYGAAASY	1	-1.247	0.5791	12	0.01	394.8	0.0082
STAT1(Stat)/HelaS3-STAT1-ChIP-Seq(GSE12782)/Homer	NATTTCCNGGAAAT	1	-1.212	0.5953	35	0.029	1265.4	0.0263
EWS:FLI1-fusion(ETS)/SK_N_MC-EWS:FLI1-ChIP-Seq(SRA014231)/Homer	VACAGGAAAT	1	-1.195	0.6007	71	0.0589	2657.3	0.0552
Atoh1(bHLH)/Cerebellum-Atoh1-ChIP-Seq(GSE22111)/Homer	VNRVCAGCTGGY	1	-1.133	0.6346	140	0.1161	5375.1	0.1116
GATA(Zf),IR3/iTreg-Gata3-ChIP-Seq(GSE20898)/Homer	NNNNNBAGATAWYATCTVHN	1	-1.124	0.6355	14	0.0116	482.1	0.01
Pbx3(Homeobox)/GM12878-PBX3-ChIP-Seq(GSE32465)/Homer	SCTGTCAMTCAN	1	-1.104	0.6433	31	0.0257	1132.4	0.0235
Sox6(HMG)/Myotubes-Sox6-ChIP-Seq(GSE32627)/Homer	CCATTGTTNY	1	-1.103	0.6433	201	0.1667	7791.5	0.1617
Esrrb(NR)/mES-Esrrb-ChIP-Seq(GSE11431)/Homer	KTGACCTTGA	1	-1.101	0.6433	85	0.0705	3230.5	0.0671
NRF1(NRF)/MCF7-NRF1-ChIP-Seq(Unpublished)/Homer	CTGCGCATGCGC	1	-1.052	0.6636	15	0.0124	529.4	0.011
Myf5(bHLH)/GM-Myf5-ChIP-Seq(GSE24852)/Homer	BAACAGCTGT	1	-1.051	0.6636	89	0.0738	3403.2	0.0706
Egr1(Zf)/K562-Egr1-ChIP-Seq(GSE32465)/Homer	TGCGTGGGYG	1	-1.032	0.6669	84	0.0697	3213.9	0.0667
CHR(?)/Hela-CellCycle-Expression/Homer	SRGTTTCAAA	1	-1.029	0.6669	64	0.0531	2431.6	0.0505
Erra(NR)/HepG2-Erra-ChIP-Seq(GSE31477)/Homer	CAAAGGTCAG	1	-1.018	0.6669	305	0.2529	11954.7	0.2481
AP-2gamma(AP2)/MCF7-TFAP2C-ChIP-Seq(GSE21234)/Homer	SCCTSAGGSCAW	1	-1.008	0.6692	109	0.0904	4204.2	0.0873
GFY(?)/Promoter/Homer	ACTACAATTCCC	1	-0.9968	0.6719	8	0.0066	271.2	0.0056
LXRE(NR),DR4/RAW-LXRb.biotin-ChIP-Seq(GSE21512)/Homer	RGGTTACTANAGGTCA	1	-0.9889	0.6727	6	0.005	197.8	0.0041
GLI3(Zf)/Limb-GLI3-ChIP-Chip(GSE11077)/Homer	CGTGGGTGGTCC	1	-0.9881	0.6727	16	0.0133	576.1	0.012
Elk4(ETS)/Hela-Elk4-ChIP-Seq(GSE31477)/Homer	NRYTTCCGGY	1	-0.9743	0.6733	59	0.0489	2251.7	0.0467
Atf4(bZIP)/MEF-Atf4-ChIP-Seq(GSE35681)/Homer	MTGATGCAAT	1	-0.9736	0.6733	26	0.0216	964.2	0.02
NeuroD1(bHLH)/Islet-NeuroD1-ChIP-Seq(GSE30298)/Homer	GCCATCTGTT	1	-0.9711	0.6733	104	0.0862	4021.6	0.0835
ERE(NR),IR3/MCF7-ERa-ChIP-Seq(Unpublished)/Homer	VAGGTCACNSTGACC	1	-0.9668	0.6733	37	0.0307	1393.9	0.0289
CTCF-SatelliteElement(Zf?)/CD4+-CTCF-ChIP-Seq(Barski et al.)/Homer	TGCAGTTCCMVNWRTGGCCA	1	-0.9377	0.68	3	0.0025	90.6	0.0019
HIF2a(bHLH)/785_O-HIF2a-ChIP-Seq(GSE34871)/Homer	GCACGTACCC	1	-0.9228	0.6857	34	0.0282	1286.9	0.0267
Nanog(Homeobox)/mES-Nanog-ChIP-Seq(GSE11724)/Homer	RGCCATTAAC	1	-0.9039	0.6943	533	0.442	21107.2	0.4381
Unknown-ESC-element(?)/mES-Nanog-ChIP-Seq(GSE11724)/Homer	CACAGCAGGGGG	1	-0.891	0.6988	69	0.0572	2671	0.0554
GRE(NR),IR3/A549-GR-ChIP-Seq(GSE32465)/Homer	NRGVACABNVTGTYCY	1	-0.8887	0.6988	17	0.0141	630.2	0.0131
STAT6(Stat)/CD4-Stat6-ChIP-Seq(GSE22104)/Homer	ABTTCYYRRGAA	1	-0.8861	0.6988	58	0.0481	2238.8	0.0465
c-Myc(bHLH)/LNCAP-cMyc-ChIP-Seq(Unpublished)/Homer	VCCACGTG	1	-0.8661	0.7028	48	0.0398	1851	0.0384
Rbpj1(?)/Panc1-Rbpj1-ChIP-Seq(GSE47459)/Homer	HTTTCCCASG	1	-0.8116	0.7375	180	0.1493	7106.2	0.1475
ETS(ETS)/Promoter/Homer	AACCGGAAGT	1	-0.8103	0.7375	36	0.0299	1392.5	0.0289
Phox2a(Homeobox)/Neuron-Phox2a-ChIP-Seq(GSE31456)/Homer	YTAATYNRATTA	1	-0.7944	0.7409	30	0.0249	1159.9	0.0241
E2F6(E2F)/Hela-E2F6-ChIP-Seq(GSE31477)/Homer	GGCGGGAARN	1	-0.7652	0.7582	39	0.0323	1523.5	0.0316
Nkx2.5(Homeobox)/HL1-Nkx2.5.biotin-ChIP-Seq(GSE21529)/Homer	RRSCACTYAA	1	-0.7513	0.764	309	0.2562	12284	0.255
n-Myc(bHLH)/mES-nMyc-ChIP-Seq(GSE11431)/Homer	VRCCACGTGG	1	-0.7473	0.764	95	0.0788	3756.9	0.078
ELF1(ETS)/Jurkat-ELF1-ChIP-Seq(SRA014231)/Homer	AVCCGGAAGT	1	-0.7298	0.7712	56	0.0464	2211	0.0459
E2F1(E2F)/Hela-E2F1-ChIP-Seq(GSE22478)/Homer	CWGGCGGGAA	1	-0.7071	0.7842	16	0.0133	623.2	0.0129
Chop(bZIP)/MEF-Chop-ChIP-Seq(GSE35681)/Homer	ATTGCATCAT	1	-0.7002	0.7848	19	0.0158	744.3	0.0154
E2F(E2F)/Hela-CellCycle-Expression/Homer	TTSGCGCGAAAA	1	-0.7	0.7848	4	0.0033	147	0.0031
TATA-Box(TBP)/Promoter/Homer	CCTTTTAWAGSC	1	-0.6742	0.796	151	0.1252	6028.9	0.1251
Mouse_Recombination_Hotspot(Zf)/Testis-DMC1-ChIP-Seq(GSE24438)/Homer	ACTYKNATTCGTGNTACTTC	1	-0.6653	0.7984	7	0.0058	270.7	0.0056
ISRE(IRF)/ThioMac-LPS-Expression(GSE23622)/Homer	AGTTTCASTTTC	1	-0.6556	0.8015	6	0.005	231.9	0.0048
IRF1(IRF)/PBMC-IRF1-ChIP-Seq(GSE43036)/Homer	GAAAGTGAAAGT	1	-0.6487	0.8023	13	0.0108	514.2	0.0107
Max(bHLH)/K562-Max-ChIP-Seq(GSE31477)/Homer	RCCACGTGGYYN	1	-0.6284	0.8141	95	0.0788	3812.7	0.0791
Pitx1(Homeobox)/Chicken-Pitx1-ChIP-Seq(GSE38910)/Homer	TAATCCCN	1	-0.616	0.8194	530	0.4395	21222.4	0.4405
FXR(NR),IR1/Liver-FXR-ChIP-Seq(Chong et al.)/Homer	AGGTCANTGACCTB	1	-0.6149	0.8194	42	0.0348	1690.7	0.0351
Hnf1(Homeobox)/Liver-Foxa2-Chip-Seq(GSE25694)/Homer	GGTTAAWCATTAA	1	-0.5424	0.872	10	0.0083	412.5	0.0086
c-Myc(bHLH)/mES-cMyc-ChIP-Seq(GSE11431)/Homer	VVCCACGTGG	1	-0.5373	0.872	71	0.0589	2892.2	0.06
RBPJ:Ebox(?,bHLH)/Panc1-Rbpj1-ChIP-Seq(GSE47459)/Homer	GGGRAARRGRMCAGMTG	1	-0.5271	0.8755	35	0.029	1439	0.0299
PU.1-IRF(ETS:IRF)/Bcell-PU.1-ChIP-Seq(GSE21512)/Homer	MGGAAGTGAAAC	1	-0.4888	0.9046	148	0.1227	6029.8	0.1252
ZNF711(Zf)/SHSY5Y-ZNF711-ChIP-Seq(GSE20673)/Homer	AGGCCTAG	1	-0.4671	0.9193	202	0.1675	8222.6	0.1707
THRa(NR)/C17.2-THRa-ChIP-Seq(GSE38347)/Homer	GGTCANYTGAGGWCA	1	-0.4649	0.9193	43	0.0357	1789.2	0.0371
Tcf12(bHLH)/GM12878-Tcf12-ChIP-Seq(GSE32465)/Homer	VCAGCTGYTG	1	-0.4634	0.9193	116	0.0962	4755.3	0.0987
GRE(NR),IR3/RAW264.7-GRE-ChIP-Seq(Unpublished)/Homer	VAGRACAKWCTGTYC	1	-0.4615	0.9193	26	0.0216	1093.9	0.0227
PRDM1(Zf)/Hela-PRDM1-ChIP-Seq(GSE31477)/Homer	ACTTTCACTTTC	1	-0.4571	0.9193	58	0.0481	2405.2	0.0499
ETS:E-box(ETS,bHLH)/HPC7-Scl-ChIP-Seq(GSE22178)/Homer	AGGAARCAGCTG	1	-0.4431	0.9193	8	0.0066	348.6	0.0072
bZIP:IRF(bZIP,IRF)/Th17-BatF-ChIP-Seq(GSE39756)/Homer	NAGTTTCABTHTGACTNW	1	-0.4237	0.9291	49	0.0406	2054.7	0.0426
RXR(NR),DR1/3T3L1-RXR-ChIP-Seq(GSE13511)/Homer	TAGGGCAAAGGTCA	1	-0.4163	0.9311	125	0.1036	5154.5	0.107
bHLHE40(bHLH)/HepG2-BHLHE40-ChIP-Seq(GSE31477)/Homer	KCACGTGMCN	1	-0.4118	0.9311	30	0.0249	1277.5	0.0265
NF1(CTF)/LNCAP-NF1-ChIP-Seq(Unpublished)/Homer	CYTGGCABNSTGCCAR	1	-0.4091	0.9311	39	0.0323	1650.4	0.0343
Pax7(Paired,Homeobox)/Myoblast-Pax7-ChIP-Seq(GSE25064)/Homer	TAATCAATTA	1	-0.3931	0.9378	6	0.005	272.6	0.0057
STAT6(Stat)/Macrophage-Stat6-ChIP-Seq(GSE38377)/Homer	TTCCKNAGAA	1	-0.3733	0.9516	56	0.0464	2369.5	0.0492
PAX5(Paired,Homeobox)/GM12878-PAX5-ChIP-Seq(GSE32465)/Homer	GCAGCCAAGCRTGACH	1	-0.3446	0.9742	39	0.0323	1682.8	0.0349
OCT4-SOX2-TCF-NANOG(POU,Homeobox,HMG)/mES-Oct4-ChIP-Seq(GSE11431)/Homer	ATTTGCATAACAATG	1	-0.3364	0.9771	14	0.0116	633.3	0.0131
BMAL1(bHLH)/Liver-Bmal1-ChIP-Seq(GSE39860)/Homer	GNCACGTG	1	-0.3316	0.9771	250	0.2073	10297.3	0.2137
Hoxb4(Homeobox)/ES-Hoxb4-ChIP-Seq(GSE34014)/Homer	TGATTRATGGCY	1	-0.331	0.9771	18	0.0149	806.3	0.0167
GATA3(Zf),DR8/iTreg-Gata3-ChIP-Seq(GSE20898)/Homer	AGATSTNDNNDSAGATAASN	1	-0.3132	0.9847	8	0.0066	379.1	0.0079
TR4(NR),DR1/Hela-TR4-ChIP-Seq(GSE24685)/Homer	GAGGTCAAAGGTCA	1	-0.3067	0.9861	11	0.0091	513.4	0.0107
PRDM14(Zf)/H1-PRDM14-ChIP-Seq(GSE22767)/Homer	RGGTCTCTAACY	1	-0.3058	0.9861	33	0.0274	1452.3	0.0301
Ap4(bHLH)/AML-Tfap4-ChIP-Seq(GSE45738)/Homer	NAHCAGCTGD	1	-0.3042	0.9861	150	0.1244	6272.5	0.1302
Bcl6(Zf)/Liver-Bcl6-ChIP-Seq(GSE31578)/Homer	NNNCTTTCCAGGAAA	1	-0.2956	0.9861	167	0.1385	6974.1	0.1448
STAT5(Stat)/mCD4+-Stat5-ChIP-Seq(GSE12346)/Homer	RTTTCTNAGAAA	1	-0.2916	0.9861	34	0.0282	1502	0.0312
EBF1(EBF)/Near-E2A-ChIP-Seq(GSE21512)/Homer	GTCCCCWGGGGA	1	-0.291	0.9861	104	0.0862	4404.6	0.0914
Tlx?(NR)/NPC-H3K4me1-ChIP-Seq(GSE16256)/Homer	CTGGCAGSCTGCCA	1	-0.2853	0.9861	48	0.0398	2093.5	0.0435
NFkB-p50,p52(RHD)/Monocyte-p50-ChIP-Chip(Schreiber et al.)/Homer	GGGGGAATCCCC	1	-0.2791	0.9861	7	0.0058	344.5	0.0072
MyoG(bHLH)/C2C12-MyoG-ChIP-Seq(GSE36024)/Homer	AACAGCTG	1	-0.2653	0.9877	126	0.1045	5333.6	0.1107
PPARE(NR),DR1/3T3L1-Pparg-ChIP-Seq(GSE13511)/Homer	TGACCTTTGCCCCA	1	-0.2643	0.9877	103	0.0854	4389.8	0.0911
ZFX(Zf)/mES-Zfx-ChIP-Seq(GSE11431)/Homer	AGGCCTRG	1	-0.2339	1	133	0.1103	5657.2	0.1174
PRDM9(Zf)/Testis-DMC1-ChIP-Seq(GSE35498)/Homer	ADGGYAGYAGCATCT	1	-0.2328	1	44	0.0365	1963.4	0.0408
ZBTB33(Zf)/GM12878-ZBTB33-ChIP-Seq(GSE32465)/Homer	GGVTCTCGCGAGAAC	1	-0.2247	1	1	0.0008	64.7	0.0013
Sox4(HMG)/proB-Sox4-ChIP-Seq(GSE50066)/Homer	YCTTTGTTCC	1	-0.1978	1	93	0.0771	4049.3	0.0841
Egr2(Zf)/Thymocytes-Egr2-ChIP-Seq(GSE34254)/Homer	NGCGTGGGCGGR	1	-0.1978	1	17	0.0141	825.2	0.0171
p53(p53)/mES-cMyc-ChIP-Seq(GSE11431)/Homer	ACATGCCCGGGCAT	1	-0.1955	1	1	0.0008	69.8	0.0014
AR-halfsite(NR)/LNCaP-AR-ChIP-Seq(GSE27824)/Homer	CCAGGAACAG	1	-0.1855	1	519	0.4303	21372.7	0.4436
NRF(NRF)/Promoter/Homer	STGCGCATGCGC	1	-0.153	1	17	0.0141	854.8	0.0177
Nkx2.1(Homeobox)/LungAC-Nkx2.1-ChIP-Seq(GSE43252)/Homer	RSCACTYRAG	1	-0.1455	1	394	0.3267	16443.2	0.3413
Pit1(Homeobox)/GCrat-Pit1-ChIP-Seq(GSE58009)/Homer	ATGMATATDC	1	-0.1378	1	99	0.0821	4386	0.091
Tcfcp2l1(CP2)/mES-Tcfcp2l1-ChIP-Seq(GSE11431)/Homer	NRAACCRGTTYRAACCRGYT	1	-0.1374	1	13	0.0108	684	0.0142
HOXA2(Homeobox)/mES-Hoxa2-ChIP-Seq(Donaldson et al.)/Homer	GYCATCMATCAT	1	-0.1203	1	7	0.0058	410.1	0.0085
HIF-1a(bHLH)/MCF7-HIF1a-ChIP-Seq(GSE28352)/Homer	TACGTGCV	1	-0.1202	1	18	0.0149	926.7	0.0192
SCL(bHLH)/HPC7-Scl-ChIP-Seq(GSE13511)/Homer	AVCAGCTG	1	-0.1197	1	559	0.4635	23151	0.4805
FOXA1:AR(Forkhead,NR)/LNCAP-AR-ChIP-Seq(GSE27824)/Homer	AGTAAACAAAAAAGAACAND	1	-0.1156	1	7	0.0058	413.3	0.0086
Arnt:Ahr(bHLH)/MCF7-Arnt-ChIP-Seq(Lo et al.)/Homer	TBGCACGCAA	1	-0.1064	1	62	0.0514	2872.3	0.0596
CRX(Homeobox)/Retina-Crx-ChIP-Seq(GSE20012)/Homer	GCTAATCC	1	-0.09378	1	268	0.2222	11477.8	0.2382
Tbox:Smad(T-box,MAD)/ESCd5-Smad2_3-ChIP-Seq(GSE29422)/Homer	AGGTGHCAGACA	1	-0.07777	1	17	0.0141	926.1	0.0192
Nr5a2(NR)/Pancreas-LRH1-ChIP-Seq(GSE34295)/Homer	BTCAAGGTCA	1	-0.06383	1	89	0.0738	4125.1	0.0856
Meis1(Homeobox)/MastCells-Meis1-ChIP-Seq(GSE48085)/Homer	VGCTGWCAVB	1	-0.06294	1	209	0.1733	9165.2	0.1902
TCFL2(HMG)/K562-TCF7L2-ChIP-Seq(GSE29196)/Homer	ACWTCAAAGG	1	-0.05697	1	6	0.005	412.3	0.0086
GFY-Staf(?,Zf)/Promoter/Homer	RACTACAATTCCCAGAAKGC	1	-0.05544	1	5	0.0041	360.9	0.0075
GATA3(Zf),DR4/iTreg-Gata3-ChIP-Seq(GSE20898)/Homer	AGATGKDGAGATAAG	1	-0.04584	1	3	0.0025	257.5	0.0053
Olig2(bHLH)/Neuron-Olig2-ChIP-Seq(GSE30882)/Homer	RCCATMTGTT	1	-0.03563	1	226	0.1874	10019.7	0.208
PR(NR)/T47D-PR-ChIP-Seq(GSE31130)/Homer	VAGRACAKNCTGTBC	1	-0.03183	1	283	0.2347	12406.4	0.2575
GATA:SCL(Zf,bHLH)/Ter119-SCL-ChIP-Seq(GSE18720)/Homer	CRGCTGBNGNSNNSAGATAA	1	-0.02954	1	6	0.005	455.3	0.0095
p63(p53)/Keratinocyte-p63-ChIP-Seq(GSE17611)/Homer	NNDRCATGYCYNRRCATGYH	1	-0.02895	1	33	0.0274	1779.7	0.0369
Nr5a2(NR)/mES-Nr5a2-ChIP-Seq(GSE19019)/Homer	BTCAAGGTCA	1	-0.02488	1	62	0.0514	3110.4	0.0646
Tcf4(HMG)/Hct116-Tcf4-ChIP-Seq(SRA012054)/Homer	ASATCAAAGGVA	1	-0.01298	1	37	0.0307	2058.6	0.0427
ZNF143|STAF(Zf)/CUTLL-ZNF143-ChIP-Seq(GSE29600)/Homer	ATTTCCCAGVAKSCY	1	-0.01012	1	38	0.0315	2133.2	0.0443
HIF-1b(HLH)/T47D-HIF1b-ChIP-Seq(GSE59937)/Homer	RTACGTGC	1	-0.00804	1	103	0.0854	5096.4	0.1058
Pit1+1bp(Homeobox)/GCrat-Pit1-ChIP-Seq(GSE58009)/Homer	ATGCATAATTCA	1	-0.006594	1	17	0.0141	1149.4	0.0239
p53(p53)/Saos-p53-ChIP-Seq(GSE15780)/Homer	RRCATGYCYRGRCATGYYYN	1	-0.004606	1	5	0.0041	506.1	0.0105
p53(p53)/Saos-p53-ChIP-Seq/Homer	RRCATGYCYRGRCATGYYYN	1	-0.004606	1	5	0.0041	506.1	0.0105
Tbx5(T-box)/HL1-Tbx5.biotin-ChIP-Seq(GSE21529)/Homer	AGGTGTCA	1	-0.004021	1	386	0.3201	17148.9	0.356
ARE(NR)/LNCAP-AR-ChIP-Seq(GSE27824)/Homer	RGRACASNSTGTYCYB	1	-0.002163	1	24	0.0199	1601.4	0.0332
GRHL2(CP2)/HBE-GRHL2-ChIP-Seq(GSE46194)/Homer	AAACYKGTTWDACMRGTTTB	1	-0.002152	1	26	0.0216	1703.1	0.0354
Tcf3(HMG)/mES-Tcf3-ChIP-Seq(GSE11724)/Homer	ASWTCAAAGG	1	-0.001084	1	15	0.0124	1179.8	0.0245
HNF6(Homeobox)/Liver-Hnf6-ChIP-Seq(ERP000394)/Homer	NTATYGATCH	1	-0.000521	1	28	0.0232	1926.7	0.04
NPAS2(bHLH)/Liver-NPAS2-ChIP-Seq(GSE39860)/Homer	KCCACGTGAC	1	-0.00051	1	112	0.0929	5896.1	0.1224
Eomes(T-box)/H9-Eomes-ChIP-Seq(GSE26097)/Homer	ATTAACACCT	1	-0.000147	1	208	0.1725	10299.7	0.2138
Ascl1(bHLH)/NeuralTubes-Ascl1-ChIP-Seq(GSE55840)/Homer	NNVVCAGCTGBN	1	-9.4e-05	1	158	0.131	8176.7	0.1697
GSC(Homeobox)/FrogEmbryos-GSC-ChIP-Seq(DRA000576)/Homer	RGGATTAR	1	-4.9e-05	1	107	0.0887	5959.3	0.1237
RARg(NR)/ES-RARg-ChIP-Seq(GSE30538)/Homer	AGGTCAAGGTCA	1	-2.3e-05	1	4	0.0033	701.6	0.0146
Otx2(Homeobox)/EpiLC-Otx2-ChIP-Seq(GSE56098)/Homer	NYTAATCCYB	1	-3e-06	1	63	0.0522	4141.5	0.086
GATA3(Zf)/iTreg-Gata3-ChIP-Seq(GSE20898)/Homer	AGATAASR	1	-3e-06	1	100	0.0829	5942.7	0.1234
Gata4(Zf)/Heart-Gata4-ChIP-Seq(GSE35151)/Homer	NBWGATAAGR	1	-1e-06	1	55	0.0456	3829.4	0.0795
Gata1(Zf)/K562-GATA1-ChIP-Seq(GSE18829)/Homer	SAGATAAGRV	1	0	1	20	0.0166	2054.9	0.0427
Gata2(Zf)/K562-GATA2-ChIP-Seq(GSE18829)/Homer	BBCTTATCTS	1	0	1	23	0.0191	2391.7	0.0496
E2A(bHLH)/proBcell-E2A-ChIP-Seq(GSE21978)/Homer	DNRCAGCTGY	1	0	1	116	0.0962	7843.9	0.1628
Ptf1a(bHLH)/Panc1-Ptf1a-ChIP-Seq(GSE47459)/Homer	ACAGCTGTTN	1	0	1	258	0.2139	14557.1	0.3022
E2A(bHLH),near_PU.1/Bcell-PU.1-ChIP-Seq(GSE21512)/Homer	NVCACCTGBN	1	0	1	54	0.0448	7818.1	0.1623
EBNA1(EBV virus)/Raji-EBNA1-ChIP-Seq(GSE30709)/Homer	GGYAGCAYDTGCTDCCCNNN	1	0	1	0	0	64.9	0.0013
GFX(?)/Promoter/Homer	ATTCTCGCGAGA	1	0	1	0	0	18.8	0.0004
Pax7(Paired,Homeobox),longest/Myoblast-Pax7-ChIP-Seq(GSE25064)/Homer	NTAATTDGCYAATTANNWWD	1	0	1	0	0	72.6	0.0015
Pax7(Paired,Homeobox),long/Myoblast-Pax7-ChIP-Seq(GSE25064)/Homer	TAATCHGATTAC	1	0	1	0	0	60.4	0.0013
REST-NRSF(Zf)/Jurkat-NRSF-ChIP-Seq/Homer	GGMGCTGTCCATGGTGCTGA	1	0	1	0	0	15.9	0.0003
T1ISRE(IRF)/ThioMac-Ifnb-Expression/Homer	ACTTTCGTTTCT	1	0	1	0	0	62	0.0013
